# Supplementary material for: Integrating microarray data and single-cell RNA-seq reveals correlation between kit and nmyc in mouse spermatogonia stem cell population
Source: Front Cell Dev Biol. 2025 Aug 29;13:1634347. doi: 10.3389/fcell.2025.1634347 (PMC12426065; doi:10.3389/fcell.2025.1634347)
Supplement: Supplementary file 1 [file Table1.xlsx]

## Sheet: Mouse_germ_cell DEGs
	p_val	avg_log2FC	pct.1	pct.2	p_val_adj	cluster	gene
Prm1.16	0	3.83122	0.997	0.598	0	E	Prm1
Prm2.16	0	3.79422	0.993	0.545	0	E	Prm2
Stra8.4	0	3.7134	0.998	0.201	0	Pl	Stra8
Tnp2.16	0	3.57184	0.995	0.532	0	E	Tnp2
Tnp1.13	0	3.13937	0.996	0.637	0	E	Tnp1
Sycp3.6	0	3.09204	0.999	0.752	0	Z	Sycp3
Sycp1.7	0	2.8626	1	0.696	0	Z	Sycp1
Prss50.3	0	2.8176	0.992	0.226	0	L	Prss50
Ftl1.2	0	2.76056	1	0.326	0	As3	Ftl1
Egr4	0	2.75871	1	0.088	0	As1	Egr4
Ftl1.1	0	2.70546	1	0.327	0	As2	Ftl1
Pigp.5	4.65e-286	2.67262	0.997	0.425	1.3e-281	L	Pigp
Tubb5.1	0	2.6542	0.996	0.165	0	As2	Tubb5
Sycp3.5	2.1e-228	2.64887	1	0.754	5.88e-224	L	Sycp3
Zcwpw1.7	0	2.63129	0.982	0.299	0	L	Zcwpw1
Prss50.2	0	2.59061	0.992	0.204	0	Pl	Prss50
Syce2.5	1.98e-249	2.57853	1	0.637	5.54e-245	L	Syce2
Rpl39.5	0	2.57422	0.999	0.302	0	Pl	Rpl39
Inca1.2	0	2.57385	0.974	0.207	0	L	Inca1
Ndufa1.7	0	2.56537	1	0.4	0	Z	Ndufa1
H2-K1.3	4.57e-301	2.53294	0.959	0.317	1.28e-296	L	H2-K1
Cenpa.4	0	2.53156	1	0.223	0	In	Cenpa
Ndufa1.6	8.32e-271	2.44409	0.995	0.407	2.33e-266	L	Ndufa1
4930447C04Rik.3	0	2.42543	0.977	0.301	0	L	4930447C04Rik
Uchl1.2	0	2.41658	1	0.276	0	As3	Uchl1
Tubb5	0	2.40939	0.997	0.178	0	As1	Tubb5
Sycp1.6	4.79e-220	2.39957	0.997	0.699	1.34e-215	L	Sycp1
Rpl39.4	0	2.39866	1	0.316	0	B	Rpl39
Rbpms2.1	0	2.38557	0.943	0.112	0	L	Rbpms2
Marcksl1.2	0	2.37405	1	0.305	0	As3	Marcksl1
Sdc4	0	2.36797	0.997	0.094	0	As1	Sdc4
Ptma.3	0	2.33647	1	0.441	0	A1-4	Ptma
Tex101.7	3.31e-218	2.33158	1	0.652	9.25e-214	L	Tex101
Hist1h2ap.2	0	2.32737	0.843	0.133	0	A1-4	Hist1h2ap
Esx1.3	0	2.31696	0.998	0.299	0	In	Esx1
Hmgn2.3	0	2.30776	0.998	0.4	0	A1-4	Hmgn2
Ptma.6	0	2.30624	1	0.474	0	Pl	Ptma
Hells.6	1.24e-291	2.30606	1	0.332	3.46e-287	L	Hells
Ccnd2.1	0	2.30071	0.925	0.056	0	As2	Ccnd2
Rpl10a	3.88e-235	2.27849	1	0.55	1.09e-230	As1	Rpl10a
H2-D1.1	0	2.27373	0.909	0.11	0	L	H2-D1
Dmc1.3	0	2.27283	0.951	0.158	0	L	Dmc1
Rpl14	9.04e-225	2.26283	1	0.704	2.53e-220	As1	Rpl14
Tex101.8	0	2.26223	1	0.648	0	Z	Tex101
Smc1b.5	7.91e-230	2.25803	1	0.86	2.21e-225	L	Smc1b
Iqcb1.3	5.66e-306	2.25024	0.974	0.306	1.58e-301	L	Iqcb1
Mif.3	0	2.24567	0.998	0.317	0	A1-4	Mif
Piwil1.8	4.08e-235	2.24004	0.967	0.435	1.14e-230	P	Piwil1
M1ap.5	0	2.23371	0.936	0.278	0	Pl	M1ap
Dazl.8	0	2.22929	0.999	0.473	0	Z	Dazl
2810428I15Rik.5	0	2.22192	0.975	0.278	0	Pl	2810428I15Rik
Hspb11.1	1.78e-246	2.21137	0.977	0.482	5e-242	L	Hspb11
Sdc4.1	0	2.2026	0.977	0.08	0	As2	Sdc4
4930447C04Rik.4	0	2.1924	0.971	0.294	0	Z	4930447C04Rik
Marcksl1.3	0	2.19057	0.991	0.253	0	A1-4	Marcksl1
Mtl5.9	4.92e-230	2.179	0.986	0.549	1.38e-225	P	Mtl5
Rnaset2b.4	2.59e-304	2.16053	0.933	0.255	7.26e-300	L	Rnaset2b
H1fnt.14	0	2.15341	0.988	0.465	0	E	H1fnt
Rpl3	7.24e-219	2.15258	1	0.804	2.03e-214	As1	Rpl3
Hspe1.2	0	2.14129	1	0.469	0	As3	Hspe1
Cox8a.2	0	2.13842	1	0.41	0	As3	Cox8a
Stra8.2	0	2.13333	0.995	0.211	0	As3	Stra8
Rpl13a	8.29e-213	2.13298	1	0.967	2.32e-208	As1	Rpl13a
Mpc1.4	2.41e-262	2.12575	0.977	0.4	6.74e-258	L	Mpc1
Nmt2.7	1.99e-269	2.12513	0.977	0.332	5.58e-265	L	Nmt2
Ftl1	7.53e-234	2.11842	1	0.337	2.11e-229	As1	Ftl1
Rpl36a	1.79e-270	2.11611	1	0.33	5e-266	As1	Rpl36a
Mif.2	0	2.11253	1	0.366	0	As3	Mif
Taf7l.7	6.97e-238	2.10969	0.987	0.44	1.95e-233	L	Taf7l
Cst13.13	0	2.10578	0.957	0.205	0	E	Cst13
Rps16	6.69e-218	2.10461	1	0.937	1.87e-213	As1	Rps16
Hmgb2.4	8.86e-258	2.09645	1	0.639	2.48e-253	In	Hmgb2
Rpl15	1.3e-209	2.09546	1	0.728	3.64e-205	As1	Rpl15
Cited1.5	0	2.09024	0.98	0.227	0	Pl	Cited1
Lrrc42.7	2.78e-232	2.08333	0.925	0.364	7.79e-228	L	Lrrc42
Rpl39.6	2.3e-252	2.08171	0.995	0.321	6.45e-248	L	Rpl39
Rpl14.1	0	2.08092	1	0.7	0	As2	Rpl14
Prdx1.1	0	2.07885	1	0.562	0	As2	Prdx1
Rpsa.1	0	2.07386	1	0.774	0	As2	Rpsa
Ly6k.7	0	2.07333	0.99	0.616	0	Z	Ly6k
Rpsa	1.76e-206	2.06222	1	0.778	4.92e-202	As1	Rpsa
Mat2a.6	1.24e-255	2.05197	0.972	0.389	3.46e-251	L	Mat2a
Emc7.6	0	2.0509	0.982	0.59	0	Z	Emc7
Egr4.1	0	2.04394	0.963	0.075	0	As2	Egr4
Rps18	2.57e-224	2.03985	1	0.985	7.19e-220	As1	Rps18
Rps3a1	5.97e-206	2.03718	1	0.777	1.67e-201	As1	Rps3a1
Gapdh.3	0	2.03466	0.998	0.301	0	A1-4	Gapdh
Rpl6	1.61e-218	2.03284	1	0.917	4.5e-214	As1	Rpl6
Rps2	2.12e-183	2.03159	1	0.885	5.94e-179	As1	Rps2
Ube2c.3	2.72e-281	2.03042	0.991	0.44	7.62e-277	In	Ube2c
Ly6k.6	1.29e-213	2.03	0.995	0.621	3.6e-209	L	Ly6k
2700094K13Rik.1	0	2.02844	0.996	0.291	0	As2	2700094K13Rik
Pole4.5	5.84e-253	2.02522	0.977	0.407	1.64e-248	L	Pole4
Rps4x	0	2.0224	1	0.205	0	As1	Rps4x
Iqcb1.4	0	2.02099	0.968	0.299	0	Z	Iqcb1
Hspe1.1	0	2.01974	0.999	0.47	0	As2	Hspe1
Ybx2.9	7.02e-193	2.01131	0.978	0.777	1.96e-188	P	Ybx2
Rnaset2a.4	5.16e-287	2.00986	0.909	0.248	1.44e-282	L	Rnaset2a
Cox8a.1	0	2.00739	0.995	0.41	0	As2	Cox8a
Rps2.2	0	2.00685	1	0.884	0	As3	Rps2
Hmgn2.4	1.11e-253	2.00527	1	0.45	3.1e-249	In	Hmgn2
1700027A15Rik.13	0	2.00496	0.899	0.175	0	E	1700027A15Rik
Rpl10a.1	0	2.00473	1	0.543	0	As2	Rpl10a
Psma8.7	1.51e-257	2.00374	0.989	0.403	4.22e-253	P	Psma8
Rps2.1	0	2.00332	1	0.884	0	As2	Rps2
Lrrc42.6	0	2.00199	0.963	0.347	0	Pl	Lrrc42
Rpl4.1	0	2.00004	1	0.92	0	As2	Rpl4
Rps2.3	0	1.99973	1	0.875	0	A1-4	Rps2
Dnajc3.4	1.1e-230	1.99846	0.953	0.413	3.07e-226	L	Dnajc3
Ncl.7	9.58e-223	1.99804	0.997	0.4	2.68e-218	L	Ncl
Uchl1	1.36e-267	1.99242	1	0.287	3.8e-263	As1	Uchl1
Hmgb4.15	0	1.99117	0.995	0.641	0	E	Hmgb4
Anp32b.3	0	1.98901	0.999	0.396	0	A1-4	Anp32b
Rps4x.1	0	1.98775	0.991	0.193	0	As2	Rps4x
Mllt10.4	7.67e-219	1.9872	0.997	0.601	2.15e-214	P	Mllt10
Stambp.1	0	1.9863	0.932	0.152	0	P	Stambp
Prss50.4	0	1.98583	0.959	0.218	0	Z	Prss50
Rpl35	1.56e-199	1.97922	1	0.901	4.37e-195	As1	Rpl35
Top2a.4	2.33e-224	1.97769	0.992	0.52	6.52e-220	L	Top2a
Calr.6	0	1.97606	1	0.937	0	Z	Calr
Dazl.7	1.99e-212	1.97494	1	0.479	5.57e-208	L	Dazl
Esx1.4	0	1.97322	0.981	0.296	0	B	Esx1
Rpl4	1.02e-212	1.96501	1	0.921	2.87e-208	As1	Rpl4
Rps5	9.98e-213	1.95919	1	0.916	2.8e-208	As1	Rps5
Rps19	3.17e-208	1.95795	1	0.922	8.87e-204	As1	Rps19
Rps3	1.6e-195	1.95434	1	0.755	4.47e-191	As1	Rps3
Sec11c.2	1.08e-283	1.94981	0.951	0.31	3.01e-279	L	Sec11c
Hmgb1.3	0	1.94794	1	0.551	0	A1-4	Hmgb1
Crabp1.2	0	1.94634	0.96	0.147	0	A1-4	Crabp1
Prss50.1	0	1.94503	0.993	0.221	0	B	Prss50
Rps3a1.1	0	1.94414	1	0.774	0	As2	Rps3a1
Ndufa4.3	0	1.94152	0.995	0.317	0	A1-4	Ndufa4
Rplp2.3	0	1.93197	1	0.961	0	A1-4	Rplp2
Tssk6.13	0	1.93166	0.934	0.224	0	E	Tssk6
Cox8a	7.68e-218	1.91909	1	0.419	2.15e-213	As1	Cox8a
Rps16.1	0	1.91846	1	0.936	0	As2	Rps16
Rps27a	2.16e-214	1.91774	1	0.935	6.05e-210	As1	Rps27a
Uchl1.3	0	1.91166	0.988	0.222	0	A1-4	Uchl1
Fmr1nb.3	2.35e-247	1.90702	0.964	0.379	6.59e-243	L	Fmr1nb
Ube2s.6	0	1.90155	0.999	0.945	0	Z	Ube2s
Rpl22.5	1.37e-286	1.89872	1	0.665	3.84e-282	B	Rpl22
Calr3.14	0	1.89576	0.91	0.208	0	E	Calr3
Rpl19	1.06e-212	1.89282	1	0.921	2.98e-208	As1	Rpl19
Anp32b.2	0	1.8923	1	0.438	0	As3	Anp32b
Tfam.7	0	1.89045	0.9	0.289	0	E	Tfam
Eif2s2.4	2.71e-225	1.88942	1	0.935	7.58e-221	L	Eif2s2
Rpl36a.3	0	1.8872	0.999	0.268	0	A1-4	Rpl36a
Hsp90ab1.3	0	1.88692	1	0.786	0	A1-4	Hsp90ab1
Cnih4.4	2.79e-263	1.88675	0.917	0.284	7.82e-259	L	Cnih4
Actrt2.14	0	1.88515	0.986	0.478	0	E	Actrt2
Rps3.3	0	1.88304	1	0.731	0	A1-4	Rps3
Nrbp1.7	1.27e-245	1.87981	0.938	0.33	3.56e-241	L	Nrbp1
Calm2.6	5.22e-208	1.87876	1	0.947	1.46e-203	P	Calm2
Esf1.7	2.47e-241	1.87696	0.977	0.391	6.9e-237	L	Esf1
Esco2.4	1.33e-295	1.87551	0.904	0.235	3.71e-291	L	Esco2
Rhox13.4	0	1.87534	0.962	0.235	0	Pl	Rhox13
Ncl.3	0	1.86942	1	0.344	0	A1-4	Ncl
Rps3.1	0	1.86493	1	0.751	0	As2	Rps3
Rps8	2.74e-203	1.86427	1	0.954	7.68e-199	As1	Rps8
Dstn.1	0	1.86372	0.991	0.31	0	As2	Dstn
Rpl17	1.2e-208	1.86333	1	0.936	3.37e-204	As1	Rpl17
Ptma.4	3.75e-202	1.86255	1	0.488	1.05e-197	In	Ptma
Atp6v0b.6	0	1.8613	0.922	0.415	0	Z	Atp6v0b
Rpl13a.1	0	1.86075	1	0.966	0	As2	Rpl13a
Tmem191c.16	0	1.85925	0.981	0.46	0	E	Tmem191c
Cabs1.13	0	1.85771	0.935	0.253	0	E	Cabs1
Cks2.6	1.98e-202	1.85754	1	0.732	5.53e-198	P	Cks2
Hspe1	7.39e-199	1.85706	0.997	0.478	2.07e-194	As1	Hspe1
Ddb2.2	0	1.85684	0.847	0.137	0	L	Ddb2
Rplp2.2	0	1.85224	1	0.964	0	As3	Rplp2
Rpl22.6	0	1.85186	0.999	0.657	0	Pl	Rpl22
Map1lc3b	6.83e-214	1.85013	1	0.664	1.91e-209	As1	Map1lc3b
Rpl34	5.98e-216	1.84978	1	0.982	1.67e-211	As1	Rpl34
Lamtor5.4	0	1.84857	0.984	0.53	0	Z	Lamtor5
Rps28.7	1.03e-174	1.84474	1	0.97	2.9e-170	L	Rps28
Elfn2.9	0	1.83914	0.956	0.205	0	P	Elfn2
Rps11.3	0	1.83757	1	0.972	0	A1-4	Rps11
Taf7l.6	0	1.83743	0.991	0.424	0	Pl	Taf7l
Rpl22.3	0	1.83591	1	0.636	0	A1-4	Rpl22
Hmgn1.3	0	1.83552	0.997	0.68	0	A1-4	Hmgn1
Gm364.5	2.03e-224	1.83442	0.891	0.311	5.69e-220	L	Gm364
Gml.9	3.82e-116	1.83377	0.435	0.286	1.07e-111	M	Gml
Pbx3.1	0	1.82636	0.86	0.066	0	L	Pbx3
Rplp2	3.64e-180	1.82472	1	0.965	1.02e-175	As1	Rplp2
Rps28.6	0	1.82251	1	0.969	0	Pl	Rps28
Ccsap.13	0	1.82066	0.891	0.17	0	E	Ccsap
Ppp1ca.1	0	1.82035	0.992	0.274	0	As2	Ppp1ca
Polr2k.6	2.9e-210	1.81958	0.984	0.589	8.13e-206	L	Polr2k
Ccna2.3	0	1.81939	0.975	0.197	0	In	Ccna2
Pet2.3	0	1.81917	0.683	0.136	0	Z	Pet2
Crabp1.1	0	1.81903	0.996	0.203	0	As3	Crabp1
Hmgb2.7	2.68e-188	1.81788	1	0.64	7.5e-184	L	Hmgb2
Rpl37	9.44e-214	1.81701	1	0.992	2.64e-209	As1	Rpl37
Polr2f.2	0	1.81122	1	0.56	0	As3	Polr2f
Cypt12.15	0	1.81109	0.995	0.643	0	E	Cypt12
Cyc1.4	1.93e-276	1.80472	1	0.41	5.39e-272	In	Cyc1
Rpl23a	1.9e-196	1.80114	1	0.935	5.31e-192	As1	Rpl23a
Trp53tg5.13	0	1.79848	0.86	0.118	0	E	Trp53tg5
Pigp.4	0	1.79465	0.969	0.41	0	Pl	Pigp
Rps27a.1	0	1.79386	1	0.934	0	As2	Rps27a
BC004004.5	0	1.79193	0.932	0.307	0	Z	BC004004
Ttc3.6	0	1.79034	0.94	0.274	0	Pl	Ttc3
1700019B21Rik.2	0	1.78664	0.898	0.111	0	Pl	1700019B21Rik
Rps27l.7	9.07e-202	1.78627	0.997	0.842	2.54e-197	L	Rps27l
H1fx.4	1.62e-178	1.78575	0.935	0.45	4.53e-174	L	H1fx
Ube2m.4	1.61e-231	1.78389	0.989	0.52	4.51e-227	P	Ube2m
Tpgs2.4	1.39e-208	1.78281	0.982	0.603	3.88e-204	L	Tpgs2
D10Wsu102e	0	1.78117	0.992	0.174	0	As1	D10Wsu102e
Rpl36a.1	0	1.78115	0.999	0.32	0	As2	Rpl36a
Rps12	9.71e-206	1.78104	1	0.927	2.72e-201	As1	Rps12
Tipin.6	5.86e-206	1.77958	0.984	0.597	1.64e-201	L	Tipin
H1fnt.13	0	1.77778	0.988	0.47	0	RS8	H1fnt
Rpl3.1	0	1.77519	1	0.801	0	As2	Rpl3
Rps6	3.54e-215	1.7747	1	0.958	9.91e-211	As1	Rps6
Hells.2	0	1.77408	0.993	0.27	0	A1-4	Hells
Rpl39.3	4.94e-259	1.77379	1	0.32	1.38e-254	In	Rpl39
Rpl5	2.35e-203	1.77313	1	0.711	6.59e-199	As1	Rpl5
Hist1h2ap.4	0	1.77252	0.923	0.172	0	Pl	Hist1h2ap
Rpl15.1	0	1.77166	0.999	0.724	0	As2	Rpl15
Esco2.3	0	1.77145	0.933	0.214	0	Pl	Esco2
Rps15a	5.54e-205	1.76901	1	0.984	1.55e-200	As1	Rps15a
H2afb1.13	0	1.76858	0.925	0.248	0	E	H2afb1
Zcwpw1.6	0	1.76818	0.951	0.281	0	Pl	Zcwpw1
Rps11	5.89e-186	1.76745	1	0.974	1.65e-181	As1	Rps11
Rpl13a.5	6.45e-270	1.76712	1	0.966	1.81e-265	B	Rpl13a
Prr27.13	0	1.76548	0.965	0.429	0	RS6	Prr27
Rnpepl1.10	0	1.76231	0.731	0.066	0	E	Rnpepl1
Rps3a1.3	0	1.76047	1	0.756	0	A1-4	Rps3a1
Ddx10.7	1.7e-201	1.75968	0.899	0.372	4.77e-197	L	Ddx10
Acer3.3	0	1.75961	0.873	0.191	0	L	Acer3
Churc1.3	0	1.75945	0.95	0.373	0	Z	Churc1
Rps21.3	0	1.75741	1	0.831	0	A1-4	Rps21
Mrps24.3	0	1.75718	0.983	0.257	0	A1-4	Mrps24
Rpl14.3	0	1.75614	1	0.677	0	A1-4	Rpl14
Mphosph8.4	3.99e-195	1.75597	0.99	0.617	1.12e-190	L	Mphosph8
Selk.4	0	1.75204	0.997	0.698	0	Pl	Selk
Sohlh1	0	1.74913	1	0.197	0	As1	Sohlh1
Dctpp1.3	0	1.74905	0.991	0.296	0	A1-4	Dctpp1
Dazl.6	0	1.74664	0.998	0.465	0	Pl	Dazl
Sycp2.5	8.39e-206	1.74205	0.974	0.481	2.35e-201	L	Sycp2
H2-K1.4	0	1.73974	0.907	0.31	0	Z	H2-K1
Elfn2.11	0	1.73948	0.559	0.17	0	M	Elfn2
Ndufa1.5	0	1.73791	0.989	0.391	0	Pl	Ndufa1
Tpr.7	9.95e-192	1.73774	0.966	0.478	2.79e-187	L	Tpr
Spata3.14	0	1.73684	0.961	0.371	0	E	Spata3
Tex15.5	7.98e-211	1.73678	0.948	0.407	2.23e-206	L	Tex15
Gnb2l1	2.39e-210	1.73676	1	0.537	6.68e-206	As1	Gnb2l1
Rps27l.8	0	1.73389	1	0.84	0	Z	Rps27l
Tex29.14	0	1.73358	0.978	0.49	0	RS8	Tex29
Rpl19.1	0	1.73237	1	0.92	0	As2	Rpl19
Rpl5.1	0	1.73108	0.999	0.706	0	As2	Rpl5
Asf1b.3	0	1.73102	0.969	0.432	0	Pl	Asf1b
Rps10	3.37e-207	1.73037	1	0.903	9.43e-203	As1	Rps10
Rpl14.2	0	1.73031	1	0.699	0	As3	Rpl14
Hspa8.3	0	1.72984	0.998	0.515	0	A1-4	Hspa8
1700003F12Rik.15	0	1.72639	0.996	0.671	0	E	1700003F12Rik
Camta1.7	3.42e-208	1.72634	0.959	0.462	9.57e-204	L	Camta1
Cdc42ep3.11	0	1.72512	0.86	0.531	0	M	Cdc42ep3
Rps8.1	0	1.72415	1	0.953	0	As2	Rps8
Rpl18	4.18e-221	1.72315	1	0.983	1.17e-216	As1	Rpl18
Rhox13.3	0	1.72314	0.975	0.25	0	B	Rhox13
Rps3.2	0	1.72272	1	0.75	0	As3	Rps3
Rps11.2	0	1.72172	1	0.974	0	As3	Rps11
Rpl18a	6.53e-192	1.72049	1	0.975	1.83e-187	As1	Rpl18a
Tmem5.4	0	1.72045	0.868	0.196	0	L	Tmem5
Fmr1nb.4	0	1.72009	0.947	0.372	0	Z	Fmr1nb
Hnrnpa1.1	0	1.71954	0.993	0.386	0	As2	Hnrnpa1
Ssb.7	1.7e-214	1.7194	0.979	0.409	4.75e-210	L	Ssb
Rps26	7.45e-192	1.71747	1	0.937	2.09e-187	As1	Rps26
Eef1a1	5.31e-219	1.71745	1	0.996	1.49e-214	As1	Eef1a1
Sycp1.8	1.81e-155	1.71371	0.997	0.7	5.06e-151	P	Sycp1
Gapdh.1	0	1.71076	0.999	0.351	0	As2	Gapdh
Eif4e.6	0	1.71066	0.974	0.711	0	E	Eif4e
Rnaset2a.5	0	1.71054	0.9	0.241	0	Z	Rnaset2a
Dnajb11.5	1.52e-198	1.71045	0.977	0.638	4.26e-194	L	Dnajb11
Rps27.7	2.14e-188	1.70998	1	0.99	5.98e-184	L	Rps27
Mdh2.1	0	1.70609	0.996	0.366	0	As2	Mdh2
Dennd6b.14	0	1.70584	0.859	0.165	0	E	Dennd6b
Ccser2.15	0	1.70488	0.962	0.491	0	E	Ccser2
Usp26.4	1.3e-293	1.70377	0.982	0.328	3.63e-289	In	Usp26
Cdyl.14	0	1.70374	0.953	0.44	0	E	Cdyl
Psma7.3	0	1.70271	0.989	0.268	0	A1-4	Psma7
2700094K13Rik.3	0	1.70119	0.991	0.237	0	A1-4	2700094K13Rik
Rps27.6	0	1.70059	1	0.989	0	Pl	Rps27
Dstn	8.48e-275	1.69797	0.994	0.32	2.37e-270	As1	Dstn
Rpl35.1	0	1.69747	1	0.9	0	As2	Rpl35
Dnajc3.5	0	1.69724	0.944	0.407	0	Z	Dnajc3
Tmem205.15	0	1.69456	0.942	0.436	0	E	Tmem205
Rps15	8.76e-198	1.69421	1	0.922	2.45e-193	As1	Rps15
Syce2.4	0	1.69403	0.996	0.627	0	Pl	Syce2
Siva1.2	0	1.69333	0.999	0.403	0	As3	Siva1
Wbscr25.14	0	1.69068	0.933	0.295	0	RS8	Wbscr25
Tex29.15	0	1.69012	0.982	0.485	0	E	Tex29
Syce3.5	3.13e-193	1.68905	0.995	0.811	8.77e-189	L	Syce3
Snrpg.3	0	1.68901	1	0.795	0	A1-4	Snrpg
Rps16.2	0	1.68818	1	0.936	0	As3	Rps16
Bax.3	0	1.68723	0.976	0.212	0	A1-4	Bax
Wbscr25.15	0	1.68652	0.915	0.29	0	E	Wbscr25
mt-Cytb.7	1.08e-196	1.68651	1	0.879	3.01e-192	L	mt-Cytb
Rps21.2	0	1.68494	1	0.843	0	As3	Rps21
1700015G11Rik.12	0	1.68401	0.862	0.165	0	E	1700015G11Rik
Rpl10.4	4.37e-240	1.68349	1	0.39	1.22e-235	In	Rpl10
Rplp1.3	0	1.68328	1	0.967	0	A1-4	Rplp1
Catsper3.14	0	1.68053	0.95	0.389	0	RS6	Catsper3
Ccne2.3	0	1.6787	0.881	0.191	0	Pl	Ccne2
Syce3.6	0	1.6784	0.997	0.809	0	Z	Syce3
BC049730.8	2.2e-276	1.67669	0.962	0.284	6.17e-272	P	BC049730
Rps28.5	1.49e-235	1.67588	1	0.97	4.17e-231	B	Rps28
Sys1.1	0	1.67554	0.985	0.272	0	As2	Sys1
Ube2s.7	1.71e-211	1.6748	1	0.945	4.78e-207	P	Ube2s
Prss37.13	0	1.67419	0.853	0.135	0	E	Prss37
Ssr4.4	0	1.67381	0.884	0.215	0	Z	Ssr4
Atp5f1.4	1.58e-286	1.67338	0.998	0.765	4.42e-282	B	Atp5f1
Gml.6	0	1.67229	0.843	0.289	0	Z	Gml
Cdk11b.4	3.94e-183	1.67197	0.927	0.474	1.1e-178	L	Cdk11b
Rps16.3	0	1.67131	1	0.931	0	A1-4	Rps16
Rpl6.1	0	1.66933	1	0.915	0	As2	Rpl6
4930447C04Rik.2	0	1.668	0.948	0.284	0	Pl	4930447C04Rik
Cenpa.3	0	1.66643	0.936	0.159	0	A1-4	Cenpa
Rpl36a.5	1.32e-288	1.66627	0.995	0.325	3.71e-284	B	Rpl36a
Rplp2.1	0	1.66495	1	0.964	0	As2	Rplp2
Rpl10a.6	0	1.66408	0.994	0.537	0	Pl	Rpl10a
Ube2t.2	2.8e-190	1.66313	0.972	0.525	7.84e-186	L	Ube2t
Rps28.8	1.83e-253	1.6622	1	0.97	5.11e-249	Z	Rps28
Cks2.5	6.1e-283	1.662	0.991	0.729	1.71e-278	Z	Cks2
Polr2k.7	0	1.6612	0.988	0.584	0	Z	Polr2k
Banf2.14	0	1.66072	0.917	0.295	0	E	Banf2
Hmgn1.2	0	1.66009	1	0.703	0	As3	Hmgn1
1700092M07Rik.14	0	1.65901	0.959	0.391	0	E	1700092M07Rik
Rpl34.1	0	1.65896	1	0.982	0	As2	Rpl34
Rps8.5	9.71e-257	1.65862	1	0.953	2.72e-252	B	Rps8
Cox8a.3	0	1.65854	0.99	0.366	0	A1-4	Cox8a
Rps5.1	0	1.65746	1	0.915	0	As2	Rps5
Rps8.3	0	1.65501	1	0.949	0	A1-4	Rps8
Rrm2b.1	0	1.65476	0.754	0.132	0	As3	Rrm2b
Rpl27a.5	2.48e-282	1.65449	1	0.96	6.95e-278	B	Rpl27a
Swt1.2	1.08e-176	1.65439	0.946	0.622	3.02e-172	L	Swt1
Rps28	3.36e-151	1.65429	1	0.97	9.42e-147	As1	Rps28
Smc3.6	1.14e-180	1.65421	0.974	0.623	3.18e-176	L	Smc3
Sycp2.6	0	1.65388	0.971	0.475	0	Z	Sycp2
Nhp2	1.17e-238	1.65346	1	0.367	3.27e-234	As1	Nhp2
Fkbp3.7	1.13e-216	1.65338	0.969	0.358	3.16e-212	L	Fkbp3
Rps18.1	0	1.6521	1	0.984	0	As2	Rps18
Dbi.2	0	1.65144	0.992	0.577	0	A1-4	Dbi
Hmgb2.3	0	1.65093	1	0.606	0	A1-4	Hmgb2
1700029H14Rik.15	0	1.65091	0.982	0.49	0	E	1700029H14Rik
Hspe1.3	0	1.65041	0.997	0.429	0	A1-4	Hspe1
Ttc3.7	1.53e-226	1.64897	0.896	0.293	4.29e-222	L	Ttc3
Rps19.1	0	1.6469	1	0.921	0	As2	Rps19
H2afv.2	0	1.64672	1	0.543	0	As3	H2afv
Hprt.5	5.96e-266	1.64653	0.883	0.238	1.67e-261	L	Hprt
Rpl8	6.58e-215	1.64648	1	0.983	1.84e-210	As1	Rpl8
Ftl1.3	0	1.64277	0.995	0.275	0	A1-4	Ftl1
Smagp.2	0	1.64171	0.976	0.149	0	As3	Smagp
Hnrnpdl.4	4.45e-250	1.64154	1	0.436	1.24e-245	In	Hnrnpdl
Usp3.4	1.46e-270	1.64141	0.896	0.252	4.09e-266	L	Usp3
H1fx.3	0	1.64059	0.937	0.436	0	Pl	H1fx
Hspa5.6	4.12e-279	1.63991	1	0.898	1.15e-274	Z	Hspa5
Cks1b.3	0	1.63928	0.961	0.208	0	A1-4	Cks1b
Rpl10.5	2.85e-290	1.63895	1	0.387	7.99e-286	B	Rpl10
Rpl10.3	0	1.63878	0.996	0.335	0	A1-4	Rpl10
Rps15.1	0	1.63648	1	0.92	0	As2	Rps15
Hsp90ab1.2	0	1.63546	1	0.801	0	As3	Hsp90ab1
Hspa8.4	7.26e-197	1.63371	0.995	0.555	2.03e-192	In	Hspa8
Pkm.1	0	1.63321	0.984	0.369	0	As2	Pkm
Pet2.2	0	1.63262	0.777	0.141	0	L	Pet2
Tor1aip1.14	0	1.63215	0.971	0.622	0	E	Tor1aip1
Sumo2.7	5.51e-176	1.63144	0.992	0.654	1.54e-171	L	Sumo2
Ndufa11.3	0	1.63114	0.998	0.583	0	A1-4	Ndufa11
Rac1.3	0	1.6304	0.976	0.255	0	A1-4	Rac1
Spryd7.1	6.1e-235	1.62878	0.863	0.274	1.71e-230	L	Spryd7
Lyzl1.13	0	1.62604	0.97	0.51	0	RS6	Lyzl1
Smarca5.7	7.33e-176	1.62381	0.979	0.612	2.05e-171	L	Smarca5
Mdh2.2	0	1.62365	1	0.365	0	As3	Mdh2
Rplp1	1.71e-172	1.6235	1	0.97	4.79e-168	As1	Rplp1
Rhox13.2	0	1.62228	0.991	0.253	0	In	Rhox13
Anp32b.4	4.87e-212	1.62222	1	0.446	1.36e-207	In	Anp32b
Zfp672.4	2.18e-202	1.62197	0.925	0.405	6.1e-198	L	Zfp672
Pcbp2.6	0	1.62152	0.999	0.804	0	Z	Pcbp2
Rnaset2b.5	0	1.62149	0.887	0.248	0	Z	Rnaset2b
Sox4.1	0	1.62132	0.969	0.127	0	As2	Sox4
Sun5.14	0	1.62132	0.961	0.436	0	RS6	Sun5
Rpl27a.3	0	1.62125	1	0.956	0	A1-4	Rpl27a
Prdx1.3	0	1.61999	0.999	0.528	0	A1-4	Prdx1
Uchl1.1	0	1.61828	0.993	0.277	0	As2	Uchl1
Uqcr11.3	0	1.61817	0.998	0.64	0	A1-4	Uqcr11
1700095A21Rik.14	0	1.61598	0.917	0.323	0	E	1700095A21Rik
Rcc2.2	0	1.61479	0.992	0.259	0	As3	Rcc2
Hnrnpa1	6.46e-230	1.61426	1	0.395	1.81e-225	As1	Hnrnpa1
Psmb3.3	0	1.61405	0.984	0.461	0	A1-4	Psmb3
Rpl10a.5	2.13e-244	1.61391	1	0.546	5.95e-240	B	Rpl10a
Rpl22l1	4.03e-169	1.61334	1	0.959	1.13e-164	As1	Rpl22l1
Acrv1.13	0	1.61303	0.97	0.495	0	RS6	Acrv1
Slc2a3.11	0	1.613	0.901	0.628	0	M	Slc2a3
Rps11.1	0	1.61254	1	0.974	0	As2	Rps11
4933438K21Rik.13	0	1.61241	0.772	0.152	0	E	4933438K21Rik
Iqcf1.14	0	1.61199	0.973	0.428	0	E	Iqcf1
Parn.5	0	1.61192	0.777	0.157	0	E	Parn
Rnaset2a.3	0	1.61151	0.891	0.23	0	Pl	Rnaset2a
Rpl17.1	0	1.61126	1	0.935	0	As2	Rpl17
Psip1.6	7.7e-201	1.61116	0.997	0.845	2.16e-196	P	Psip1
Bub1.4	1.09e-186	1.61099	0.92	0.438	3.06e-182	L	Bub1
Arl6ip1.3	0	1.61032	0.997	0.719	0	Z	Arl6ip1
1700102P08Rik.9	2.25e-212	1.60971	0.975	0.449	6.3e-208	P	1700102P08Rik
Sys1	4.05e-300	1.60938	0.997	0.283	1.13e-295	As1	Sys1
Fam71a.12	0	1.60935	0.772	0.084	0	E	Fam71a
Dek.2	0	1.60817	0.993	0.457	0	A1-4	Dek
Rpl23a.1	0	1.60654	1	0.934	0	As2	Rpl23a
Tex30.6	0	1.6057	0.99	0.698	0	Z	Tex30
Rps6.1	0	1.60559	1	0.957	0	As2	Rps6
Psme2.1	0	1.60488	0.983	0.201	0	As2	Psme2
4931409K22Rik.15	0	1.60422	0.914	0.279	0	RS8	4931409K22Rik
Dmrt1.3	0	1.60412	0.97	0.179	0	A1-4	Dmrt1
Rpl13a.6	0	1.60391	1	0.966	0	Pl	Rpl13a
Gabarapl1.13	0	1.6028	0.963	0.541	0	E	Gabarapl1
Calm2.7	2.63e-276	1.60271	0.999	0.947	7.36e-272	D	Calm2
Ppp1ca.3	0	1.6023	0.987	0.219	0	A1-4	Ppp1ca
Rhox13.5	1.29e-235	1.60224	0.907	0.256	3.6e-231	L	Rhox13
Bax.2	0	1.60198	0.991	0.266	0	As3	Bax
Rps26.1	0	1.60176	1	0.936	0	As2	Rps26
Eif4ebp1	6.15e-292	1.60168	0.994	0.271	1.72e-287	As1	Eif4ebp1
Bzw1.3	0	1.60059	0.991	0.425	0	A1-4	Bzw1
Hmgb3.3	0	1.5997	0.984	0.194	0	A1-4	Hmgb3
Meiob.1	0	1.59947	0.822	0.06	0	Z	Meiob
Siva1.7	1.56e-184	1.59839	0.966	0.413	4.37e-180	L	Siva1
Ncl.2	0	1.59723	1	0.39	0	As3	Ncl
Pex5l.14	0	1.5971	0.895	0.246	0	E	Pex5l
Eif4a1.3	0	1.5967	0.998	0.643	0	A1-4	Eif4a1
Zrsr2.2	0	1.59669	0.991	0.267	0	As3	Zrsr2
Rpl32	1.15e-189	1.59604	1	0.997	3.22e-185	As1	Rpl32
Hmgb2.8	3.25e-258	1.59568	1	0.635	9.09e-254	Z	Hmgb2
Oaz1.4	1.24e-208	1.59559	1	0.816	3.46e-204	In	Oaz1
Ssr4.3	4.09e-281	1.59491	0.894	0.223	1.14e-276	L	Ssr4
Rpl22l1.1	6.61e-285	1.5946	1	0.958	1.85e-280	As2	Rpl22l1
Cdk4.1	0	1.59413	0.977	0.251	0	As2	Cdk4
Rbpms2	0	1.59341	0.813	0.094	0	Pl	Rbpms2
Stk25.3	4.36e-176	1.59293	0.966	0.59	1.22e-171	L	Stk25
Stra8.5	1.46e-237	1.59197	0.899	0.224	4.08e-233	L	Stra8
Hdac11.14	0	1.5915	0.699	0.151	0	E	Hdac11
Scp2d1.15	0	1.59	0.989	0.61	0	E	Scp2d1
Psme2	0	1.58995	1	0.213	0	As1	Psme2
Ptma.5	4.18e-207	1.58974	1	0.485	1.17e-202	B	Ptma
Ccdc185.13	0	1.58962	0.862	0.19	0	E	Ccdc185
Dnpep.4	3.59e-169	1.58954	0.946	0.579	1e-164	L	Dnpep
4933411K16Rik.14	0	1.5886	0.976	0.469	0	E	4933411K16Rik
Rpsa.3	0	1.58771	1	0.757	0	A1-4	Rpsa
Snrpb.3	0	1.58679	0.998	0.458	0	A1-4	Snrpb
Dazl.4	3.69e-200	1.58547	1	0.478	1.03e-195	In	Dazl
Ncl.6	0	1.58512	0.996	0.383	0	Pl	Ncl
Eaf2.1	0	1.58503	0.808	0.11	0	L	Eaf2
Mdh2.3	0	1.58333	0.989	0.318	0	A1-4	Mdh2
Mms22l.4	5.78e-243	1.58047	0.878	0.262	1.62e-238	L	Mms22l
Cdkn2a.3	0	1.57998	0.98	0.212	0	A1-4	Cdkn2a
Asf1b.4	5.05e-180	1.57963	0.933	0.447	1.41e-175	L	Asf1b
Rps21	8.06e-151	1.57953	1	0.846	2.26e-146	As1	Rps21
Spam1.14	0	1.57927	0.899	0.291	0	RS6	Spam1
Nmt2.2	0	1.57846	0.995	0.322	0	As3	Nmt2
Tex101.6	0	1.57802	0.999	0.642	0	Pl	Tex101
Atraid.2	3.45e-278	1.57793	0.873	0.223	9.65e-274	L	Atraid
Rps12.8	0	1.57655	1	0.926	0	Z	Rps12
Rab14.5	5.52e-189	1.57641	0.982	0.519	1.55e-184	L	Rab14
Fmr1.4	6.83e-270	1.57597	0.824	0.199	1.91e-265	L	Fmr1
Rps19.5	3.76e-225	1.57546	1	0.921	1.05e-220	B	Rps19
Rpl19.2	0	1.57524	1	0.92	0	As3	Rpl19
Oaz1.3	0	1.57512	1	0.799	0	A1-4	Oaz1
Nmt2.6	0	1.57502	0.957	0.315	0	Pl	Nmt2
Rps15a.1	0	1.57438	1	0.983	0	As2	Rps15a
Rpl36a.6	0	1.57421	0.993	0.311	0	Pl	Rpl36a
Sepw1.5	1.3e-183	1.57412	0.992	0.833	3.65e-179	P	Sepw1
Tmem191c.15	0	1.57389	0.975	0.465	0	RS8	Tmem191c
Fam209.15	0	1.57303	0.995	0.674	0	E	Fam209
Jund.2	0	1.57057	0.97	0.219	0	As3	Jund
Gml2.9	2.97e-92	1.57031	0.337	0.209	8.32e-88	M	Gml2
4930557A04Rik.13	0	1.57019	0.755	0.165	0	E	4930557A04Rik
Anapc5.7	1.22e-193	1.56929	0.93	0.374	3.43e-189	L	Anapc5
Hnrnpdl.3	0	1.56885	0.981	0.387	0	A1-4	Hnrnpdl
2610020H08Rik.8	1.52e-305	1.56883	0.919	0.454	4.26e-301	Z	2610020H08Rik
Cyc1.5	1.59e-296	1.56843	0.988	0.408	4.44e-292	B	Cyc1
Rps3a1.5	1.18e-215	1.56803	1	0.775	3.3e-211	B	Rps3a1
Hells.5	0	1.56771	0.988	0.313	0	Pl	Hells
Sohlh1.2	0	1.5668	0.976	0.185	0	As3	Sohlh1
Uba52.6	0	1.56652	0.976	0.563	0	Pl	Uba52
Mphosph8.3	0	1.5665	0.994	0.607	0	Pl	Mphosph8
Rpl17.5	7.05e-266	1.56606	0.998	0.935	1.97e-261	B	Rpl17
Rbm27.4	1.12e-175	1.56497	0.959	0.636	3.14e-171	L	Rbm27
Rps19.3	0	1.56496	1	0.915	0	A1-4	Rps19
Spaca1.13	0	1.56496	0.989	0.651	0	RS6	Spaca1
Etnk1.11	0	1.56353	0.945	0.491	0	E	Etnk1
Zp3r.13	0	1.56209	0.954	0.413	0	RS6	Zp3r
Gnb2l1.1	0	1.5617	1	0.53	0	As2	Gnb2l1
Vps37b.13	0	1.56076	0.82	0.238	0	E	Vps37b
Rpsa.2	0	1.56005	1	0.774	0	As3	Rpsa
Tex37.12	0	1.55943	0.815	0.13	0	E	Tex37
H2-D1.2	0	1.55729	0.791	0.104	0	Z	H2-D1
Cox6b1.2	0	1.55653	0.999	0.475	0	As3	Cox6b1
Snrpb.4	9.95e-212	1.55626	1	0.503	2.79e-207	In	Snrpb
Rps3a1.2	1.06e-288	1.55533	1	0.773	2.97e-284	As3	Rps3a1
Rps26.3	0	1.5543	1	0.931	0	A1-4	Rps26
Cst8.14	0	1.55398	0.959	0.422	0	E	Cst8
Rps27.5	3.37e-260	1.5536	1	0.989	9.45e-256	B	Rps27
Hmgb1.2	0	1.55311	1	0.583	0	As3	Hmgb1
Tex101.10	1.53e-44	1.55303	0.732	0.648	4.29e-40	M	Tex101
Slfnl1.14	0	1.5529	0.887	0.281	0	E	Slfnl1
Smdt1.6	4.58e-179	1.55271	0.982	0.634	1.28e-174	L	Smdt1
Cirbp.3	0	1.55216	0.998	0.529	0	A1-4	Cirbp
Dek.3	4.5e-218	1.55131	1	0.501	1.26e-213	In	Dek
Tex101.9	1.91e-153	1.55079	1	0.653	5.34e-149	P	Tex101
Npm1.7	2.78e-197	1.54983	1	0.962	7.79e-193	L	Npm1
Rps15.5	4.14e-267	1.5486	1	0.921	1.16e-262	B	Rps15
Rps12.1	0	1.5482	1	0.926	0	As2	Rps12
Rpl29	8.17e-213	1.54776	1	0.974	2.29e-208	As1	Rpl29
Eif4a1.1	0	1.5468	0.999	0.669	0	As2	Eif4a1
Cyc1.3	0	1.54663	0.987	0.358	0	A1-4	Cyc1
Atp5f1.5	0	1.54633	0.992	0.76	0	Pl	Atp5f1
Hmgb3.4	4.93e-304	1.54567	0.977	0.26	1.38e-299	In	Hmgb3
Pole4.6	0	1.54491	0.943	0.402	0	Z	Pole4
Rpl12.5	1.86e-251	1.54474	1	0.873	5.21e-247	B	Rpl12
Ssr4.2	0	1.5445	0.923	0.202	0	Pl	Ssr4
Sptlc2.5	8.78e-219	1.5442	0.832	0.263	2.46e-214	L	Sptlc2
Gml.7	5.58e-252	1.54371	0.967	0.294	1.56e-247	P	Gml
Zcrb1.6	1.91e-183	1.54365	0.987	0.708	5.36e-179	L	Zcrb1
Acss2.2	8.54e-198	1.54239	0.832	0.302	2.39e-193	L	Acss2
Iqcf3.15	0	1.54207	0.972	0.48	0	E	Iqcf3
Nme1.1	0	1.54123	0.993	0.488	0	As2	Nme1
Tubb5.2	0	1.54109	0.969	0.165	0	As3	Tubb5
Cox6b1.1	0	1.54066	0.999	0.476	0	As2	Cox6b1
Psme1	0	1.54034	0.992	0.192	0	As1	Psme1
Ppp1ca.2	0	1.54027	0.997	0.273	0	As3	Ppp1ca
Rplp1.2	0	1.53999	1	0.969	0	As3	Rplp1
Rab6a.4	2.72e-159	1.53988	0.925	0.573	7.61e-155	L	Rab6a
Usmg5.3	0	1.53982	0.993	0.625	0	A1-4	Usmg5
Kdm5a.7	3.47e-190	1.53947	0.92	0.389	9.73e-186	L	Kdm5a
Rac1.4	7.56e-281	1.53905	0.991	0.315	2.12e-276	In	Rac1
2700094K13Rik.2	0	1.53762	0.997	0.291	0	As3	2700094K13Rik
Mtl5.8	6.65e-294	1.53493	0.953	0.545	1.86e-289	Z	Mtl5
1110008P14Rik.2	0	1.53407	0.991	0.228	0	As3	1110008P14Rik
Rnaset2b.3	0	1.53362	0.899	0.237	0	Pl	Rnaset2b
Rps24	2.04e-191	1.53332	1	0.99	5.72e-187	As1	Rps24
Sec62.4	9.43e-182	1.53171	0.99	0.537	2.64e-177	L	Sec62
Eef1a1.1	0	1.53047	1	0.996	0	As2	Eef1a1
Raly.7	3.81e-189	1.52973	0.946	0.397	1.07e-184	L	Raly
Tmigd3.14	0	1.52876	0.933	0.345	0	E	Tmigd3
Rpl10.6	0	1.52832	0.973	0.375	0	Pl	Rpl10
Smim23.14	0	1.52828	0.881	0.263	0	E	Smim23
Hfm1.1	0	1.52811	0.764	0.118	0	L	Hfm1
Eef1b2	2.49e-196	1.5259	1	0.656	6.98e-192	As1	Eef1b2
Rps21.1	6.99e-284	1.52581	1	0.844	1.96e-279	As2	Rps21
Sec61b.3	0	1.5257	0.984	0.463	0	A1-4	Sec61b
Dnajc19.4	1.11e-190	1.52562	0.961	0.476	3.1e-186	L	Dnajc19
Cbwd1.6	7.66e-193	1.52535	0.873	0.351	2.15e-188	L	Cbwd1
Mdh2	1.18e-201	1.52512	0.997	0.376	3.31e-197	As1	Mdh2
Uba52.7	9.59e-149	1.52448	0.969	0.574	2.69e-144	L	Uba52
Cypt4.16	0	1.52432	0.995	0.674	0	E	Cypt4
H2afv.3	0	1.5238	0.992	0.509	0	A1-4	H2afv
mt-Co1.1	0	1.52235	1	0.949	0	As2	mt-Co1
Rpl41.5	1.79e-289	1.52126	1	1	5.03e-285	B	Rpl41
Hspa8	9.15e-150	1.52108	1	0.556	2.56e-145	As1	Hspa8
Rps28.1	1.14e-267	1.51977	1	0.969	3.19e-263	As2	Rps28
Rplp1.1	1.63e-298	1.51963	1	0.969	4.55e-294	As2	Rplp1
Spata3.13	0	1.51889	0.965	0.377	0	RS8	Spata3
mt-Co1	1.51e-180	1.51842	1	0.949	4.22e-176	As1	mt-Co1
9130401M01Rik	0	1.51791	0.989	0.195	0	As1	9130401M01Rik
1700013D24Rik.14	0	1.5157	0.974	0.52	0	RS6	1700013D24Rik
Atp5g2.5	2.07e-281	1.51511	0.995	0.409	5.8e-277	B	Atp5g2
Spata5.5	1.64e-168	1.51483	0.94	0.532	4.58e-164	L	Spata5
Mpc1.3	0	1.51349	0.953	0.385	0	Pl	Mpc1
Prss50	0	1.51313	0.989	0.225	0	In	Prss50
mt-Nd2.8	5.91e-290	1.51155	1	0.761	1.66e-285	Z	mt-Nd2
Ppp1cc.7	3.47e-193	1.51107	1	0.854	9.72e-189	P	Ppp1cc
Emc7.5	3.94e-170	1.51061	0.969	0.595	1.1e-165	L	Emc7
2700094K13Rik	6.86e-211	1.50998	1	0.302	1.92e-206	As1	2700094K13Rik
Cox6b1.3	0	1.50946	0.994	0.436	0	A1-4	Cox6b1
Hmgb4.14	0	1.5087	0.996	0.644	0	RS8	Hmgb4
Iqcb1.2	0	1.5069	0.941	0.289	0	Pl	Iqcb1
Kras.4	4.48e-222	1.50521	0.889	0.289	1.25e-217	L	Kras
Atp5f1.3	1.04e-203	1.5051	1	0.766	2.91e-199	In	Atp5f1
Rad51ap2.1	0	1.50482	0.762	0.042	0	Z	Rad51ap2
mt-Cytb.8	1.2e-278	1.50476	1	0.877	3.37e-274	Z	mt-Cytb
Rpl10a.7	1.14e-142	1.50446	0.995	0.549	3.2e-138	L	Rpl10a
Rpl36a.2	0	1.50433	0.999	0.319	0	As3	Rpl36a
Polr2f.3	0	1.50372	0.989	0.528	0	A1-4	Polr2f
Pfn1.1	0	1.5037	0.999	0.658	0	As2	Pfn1
Fth1.1	4.52e-307	1.50265	1	0.705	1.27e-302	As2	Fth1
1700042G07Rik.12	0	1.50204	0.807	0.113	0	E	1700042G07Rik
Rad51ap2	0	1.50182	0.772	0.05	0	L	Rad51ap2
Pcbp2.5	3.32e-181	1.50085	0.992	0.806	9.31e-177	L	Pcbp2
Hmgb1.6	0	1.50073	0.999	0.578	0	Pl	Hmgb1
Coq7.3	0	1.50058	0.96	0.262	0	A1-4	Coq7
Ptma.2	8.48e-263	1.50022	1	0.481	2.37e-258	As3	Ptma
BC004004.4	2.55e-214	1.49979	0.896	0.315	7.14e-210	L	BC004004
Saxo1.14	0	1.4994	0.862	0.194	0	E	Saxo1
Pi4k2b.15	0	1.49862	0.942	0.486	0	E	Pi4k2b
Psmb10	0	1.49822	0.972	0.147	0	As1	Psmb10
Eef1b2.1	0	1.4973	0.999	0.651	0	As2	Eef1b2
Rpl7	1.98e-204	1.49696	1	0.905	5.54e-200	As1	Rpl7
Rps15a.5	2.31e-258	1.49515	1	0.984	6.45e-254	B	Rps15a
Esx1.2	0	1.49503	0.873	0.249	0	A1-4	Esx1
Rplp0	8.3e-192	1.49466	1	0.996	2.32e-187	As1	Rplp0
Sox4	0	1.49463	0.967	0.14	0	As1	Sox4
Aes.2	0	1.49414	0.954	0.155	0	As3	Aes
Phgdh.1	0	1.49211	0.944	0.145	0	As2	Phgdh
Rps14	6.58e-217	1.49173	1	0.998	1.84e-212	As1	Rps14
Jund	4.74e-299	1.49165	0.981	0.231	1.33e-294	As1	Jund
Rps27.8	4.92e-274	1.49127	1	0.989	1.38e-269	Z	Rps27
Nhp2.2	0	1.49079	0.997	0.356	0	As3	Nhp2
Psma7.1	0	1.4893	0.993	0.32	0	As2	Psma7
Nabp1.12	0	1.48903	0.971	0.6	0	E	Nabp1
Srsf2.5	0	1.48883	0.994	0.684	0	Pl	Srsf2
Rps5.7	6.77e-148	1.488	1	0.916	1.89e-143	L	Rps5
Fam24a.13	0	1.48771	0.987	0.613	0	RS6	Fam24a
Rplp0.2	0	1.48754	1	0.996	0	As3	Rplp0
Prmt1.2	0	1.4871	0.994	0.315	0	As3	Prmt1
1110008P14Rik.3	0	1.48688	0.936	0.175	0	A1-4	1110008P14Rik
Pdilt.14	0	1.48678	0.948	0.396	0	RS6	Pdilt
Rpl21.1	0	1.48651	1	0.979	0	As2	Rpl21
Tex30.5	4.53e-175	1.48625	0.982	0.702	1.27e-170	L	Tex30
Cbx1.4	1.27e-174	1.48557	0.933	0.419	3.56e-170	L	Cbx1
4933433C11Rik.14	0	1.4853	0.914	0.302	0	RS8	4933433C11Rik
Msh5.1	0	1.48528	0.749	0.121	0	L	Msh5
Cdk4	7.7e-292	1.4846	0.992	0.262	2.15e-287	As1	Cdk4
Top2a.3	0	1.48409	0.975	0.507	0	Pl	Top2a
Uqcr11.5	1.71e-240	1.484	1	0.668	4.79e-236	B	Uqcr11
Atp5g2.4	3.98e-221	1.48396	1	0.412	1.12e-216	In	Atp5g2
Dnajb7.14	0	1.48316	0.889	0.304	0	E	Dnajb7
Actrt2.13	0	1.4827	0.977	0.484	0	RS8	Actrt2
Sh3d21.15	0	1.48254	0.975	0.598	0	E	Sh3d21
Eif4a1.4	5.4e-192	1.48186	1	0.673	1.51e-187	In	Eif4a1
Polr2l.3	0	1.48077	0.953	0.29	0	A1-4	Polr2l
Sun5.15	0	1.47825	0.956	0.45	0	RS8	Sun5
Irgc1.15	0	1.47815	0.995	0.67	0	E	Irgc1
Arl6ip1.6	0	1.47684	0.914	0.701	0	M	Arl6ip1
Rps5.8	2.23e-249	1.47659	1	0.915	6.26e-245	Z	Rps5
Polr2j.3	0	1.47592	0.984	0.359	0	A1-4	Polr2j
Rpl12.3	0	1.47575	1	0.862	0	A1-4	Rpl12
Fkbp6.6	0	1.47524	0.981	0.391	0	Pl	Fkbp6
Rpl23a.5	2.57e-229	1.47431	1	0.935	7.19e-225	B	Rpl23a
mt-Nd2.7	1.08e-167	1.47394	0.997	0.764	3.01e-163	L	mt-Nd2
Rpl32.3	0	1.47348	1	0.997	0	A1-4	Rpl32
Tmem147.8	6.36e-304	1.47329	0.952	0.527	1.78e-299	Z	Tmem147
Asb17.14	0	1.47237	0.887	0.285	0	E	Asb17
Dxo.3	3.92e-167	1.4722	0.868	0.393	1.1e-162	L	Dxo
Ndufa4.2	0	1.47184	0.999	0.365	0	As3	Ndufa4
Gm364.6	1.24e-302	1.4714	0.863	0.305	3.48e-298	Z	Gm364
Rps29.8	3.57e-284	1.47099	1	0.997	9.99e-280	Z	Rps29
Gpi1	3.7e-222	1.47073	1	0.415	1.04e-217	As1	Gpi1
Hemgn.12	0	1.47047	0.744	0.09	0	E	Hemgn
Piwil1.9	8.74e-256	1.47029	0.894	0.428	2.45e-251	D	Piwil1
Rpl18a.6	0	1.47018	1	0.974	0	Pl	Rpl18a
Adig.13	0	1.46978	0.843	0.188	0	E	Adig
Smagp	0	1.46977	0.978	0.162	0	As1	Smagp
Tsc22d3.1	0	1.46845	0.983	0.288	0	As2	Tsc22d3
Cirbp.6	0	1.46778	0.983	0.557	0	Pl	Cirbp
Rpl12.1	4.19e-305	1.46742	1	0.872	1.17e-300	As2	Rpl12
1700013D24Rik.15	0	1.46665	0.98	0.532	0	RS8	1700013D24Rik
Gsr.2	0	1.46418	0.995	0.259	0	As3	Gsr
Nrbp1.6	0	1.46367	0.913	0.313	0	Pl	Nrbp1
1700026L06Rik.15	0	1.4633	0.986	0.605	0	E	1700026L06Rik
0610010K14Rik.1	0	1.46321	0.976	0.246	0	As2	0610010K14Rik
Rpl21	1.29e-179	1.46283	1	0.979	3.62e-175	As1	Rpl21
Hells.1	0	1.46283	0.997	0.321	0	As3	Hells
mt-Nd3.7	6.91e-156	1.46206	0.992	0.58	1.93e-151	L	mt-Nd3
Prr27.14	0	1.46196	0.932	0.445	0	RS8	Prr27
Cenpv.9	4.07e-175	1.4619	0.997	0.861	1.14e-170	P	Cenpv
Gpx1.1	0	1.46118	0.952	0.098	0	As2	Gpx1
Rpl18a.7	7.67e-150	1.46104	1	0.975	2.15e-145	L	Rpl18a
Ccdc54.15	0	1.4608	0.967	0.532	0	E	Ccdc54
Rest.1	0	1.45992	0.956	0.16	0	As2	Rest
Fam209.14	0	1.45963	0.996	0.677	0	RS8	Fam209
Smdt1.7	3.43e-269	1.45886	0.978	0.63	9.61e-265	Z	Smdt1
Spata31d1b.1	0	1.45861	0.727	0.048	0	E	Spata31d1b
Lman1.4	0	1.45838	0.926	0.255	0	B	Lman1
Rps23	1.01e-192	1.45822	1	0.995	2.83e-188	As1	Rps23
Ccdc79.6	4.22e-262	1.45815	0.788	0.183	1.18e-257	L	Ccdc79
Rps8.4	2.42e-162	1.45735	1	0.953	6.76e-158	In	Rps8
Gm29666.2	0	1.45693	0.675	0.135	0	As3	Gm29666
Gm8251	0	1.45665	0.56	0.03	0	E	Gm8251
4930523C07Rik.15	0	1.45662	0.843	0.2	0	E	4930523C07Rik
Prss46.13	0	1.45621	0.924	0.514	0	RS4	Prss46
Dazap2.1	3.81e-171	1.45602	0.927	0.507	1.07e-166	L	Dazap2
Tex15.4	0	1.45558	0.934	0.392	0	Pl	Tex15
Sgsm3.1	7.79e-172	1.45536	0.868	0.384	2.18e-167	L	Sgsm3
Ccnd2.2	0	1.45348	0.629	0.064	0	As3	Ccnd2
Slfnl1.13	0	1.45344	0.914	0.286	0	RS8	Slfnl1
Elavl2.4	0	1.45258	0.888	0.191	0	Pl	Elavl2
Gml2.6	0	1.4523	0.815	0.208	0	Z	Gml2
1700016H13Rik.14	0	1.45202	0.859	0.251	0	E	1700016H13Rik
Gapdh.2	0	1.45184	1	0.35	0	As3	Gapdh
Bzw1.4	1.16e-218	1.45183	1	0.472	3.24e-214	In	Bzw1
Swi5.6	2.92e-299	1.45174	0.999	0.904	8.18e-295	Z	Swi5
Dazl.3	0	1.45149	0.999	0.431	0	A1-4	Dazl
Atp5g2.3	0	1.45079	0.993	0.36	0	A1-4	Atp5g2
Rpl18a.5	5.12e-222	1.45051	1	0.975	1.43e-217	B	Rpl18a
Otub2.15	0	1.45044	0.919	0.384	0	E	Otub2
Tsc22d3	6.75e-229	1.45042	0.997	0.298	1.89e-224	As1	Tsc22d3
Rbmx2.5	4.92e-230	1.45022	0.824	0.224	1.38e-225	L	Rbmx2
Mmd.1	0	1.4494	0.952	0.156	0	As2	Mmd
Prdx1.4	6.22e-179	1.44922	1	0.567	1.74e-174	In	Prdx1
Drap1.5	1.25e-200	1.44899	0.997	0.639	3.5e-196	P	Drap1
Ltv1.1	6.42e-170	1.44864	0.891	0.429	1.8e-165	L	Ltv1
Pim1.1	0	1.44786	0.901	0.196	0	As2	Pim1
Cnih4.5	0	1.44739	0.891	0.278	0	Z	Cnih4
Rpl13a.3	0	1.44603	1	0.964	0	A1-4	Rpl13a
Rpl29.1	0	1.44537	1	0.974	0	As2	Rpl29
Ssr2.3	9.71e-259	1.44503	0.986	0.555	2.72e-254	B	Ssr2
Rbfa.1	0	1.44477	0.98	0.215	0	As2	Rbfa
Rpl18a.1	4.6e-281	1.44446	1	0.974	1.29e-276	As2	Rpl18a
Sfr1.7	9.78e-162	1.44419	0.964	0.54	2.74e-157	L	Sfr1
Cylc1.15	0	1.44407	0.883	0.368	0	E	Cylc1
Rpl7a.4	2.41e-208	1.44388	1	0.814	6.75e-204	In	Rpl7a
Rab14.4	0	1.44386	0.97	0.506	0	Pl	Rab14
Etfa.4	4.55e-209	1.44332	0.852	0.271	1.27e-204	L	Etfa
Rpl4.5	6.61e-246	1.44196	1	0.921	1.85e-241	B	Rpl4
mt-Nd4.7	2.66e-190	1.44187	1	0.869	7.45e-186	L	mt-Nd4
Cst3.5	0	1.44142	0.981	0.52	0	Pl	Cst3
Tmco1.4	0	1.44103	0.9	0.286	0	Z	Tmco1
2200002J24Rik.12	0	1.44029	0.775	0.123	0	E	2200002J24Rik
Swi5.7	1.91e-191	1.44	0.997	0.905	5.34e-187	P	Swi5
Fam24a.12	0	1.43989	0.966	0.597	0	RS4	Fam24a
Actrt3.12	0	1.43972	0.743	0.094	0	E	Actrt3
Pgam1.2	0	1.43967	0.987	0.248	0	As3	Pgam1
Srsf6.3	3.77e-225	1.43939	0.989	0.432	1.05e-220	In	Srsf6
Upp1	0	1.43811	0.903	0.028	0	As1	Upp1
Gm4763.10	0	1.43755	0.603	0.182	0	M	Gm4763
Snrpg.5	1.93e-225	1.43736	1	0.811	5.39e-221	B	Snrpg
Smc1b.4	0	1.4373	0.998	0.856	0	Pl	Smc1b
Rbm3.1	0	1.43719	0.985	0.296	0	As2	Rbm3
Uba52.5	7.59e-224	1.43656	0.993	0.571	2.12e-219	B	Uba52
Catsper3.15	0	1.43646	0.935	0.405	0	RS8	Catsper3
Tsc22d3.7	3.34e-195	1.43606	0.912	0.299	9.35e-191	L	Tsc22d3
Rpl23a.3	0	1.43571	1	0.929	0	A1-4	Rpl23a
Tuba8.12	0	1.43561	0.813	0.148	0	E	Tuba8
Rps27l.3	0	1.43325	0.999	0.828	0	A1-4	Rps27l
Eif1ax.2	0	1.43322	0.996	0.305	0	As3	Eif1ax
Cycs.3	0	1.4332	0.981	0.363	0	A1-4	Cycs
Cers3.10	0	1.43214	0.57	0.189	0	M	Cers3
Pigp.6	7.69e-250	1.432	0.902	0.421	2.15e-245	Z	Pigp
Sh3d21.14	0	1.43194	0.978	0.602	0	RS8	Sh3d21
Rpl35.6	0	1.43189	0.999	0.898	0	Pl	Rpl35
Tipin.5	0	1.43159	0.98	0.586	0	Pl	Tipin
Marcksl1.1	0	1.43144	0.984	0.306	0	As2	Marcksl1
1700013H16Rik.5	0	1.43141	0.959	0.466	0	Pl	1700013H16Rik
Rpl9	2.96e-195	1.43132	1	0.937	8.28e-191	As1	Rpl9
Ccnd1.2	0	1.43084	0.898	0.109	0	A1-4	Ccnd1
Wnk1.5	3.4e-174	1.43025	0.938	0.494	9.52e-170	L	Wnk1
Fkbp6.3	0	1.43024	0.994	0.352	0	A1-4	Fkbp6
Ssr2.4	0	1.42988	0.968	0.546	0	Pl	Ssr2
Stmn1.7	5.84e-158	1.42949	1	0.831	1.64e-153	P	Stmn1
Rpl19.3	0	1.42905	1	0.914	0	A1-4	Rpl19
Rps3a1.4	2.77e-148	1.42881	1	0.776	7.75e-144	In	Rps3a1
Pcbp2.7	1.44e-188	1.42852	1	0.806	4.04e-184	P	Pcbp2
Hprt.4	0	1.42839	0.884	0.22	0	Pl	Hprt
Cnbd2.14	0	1.4269	0.908	0.372	0	E	Cnbd2
Nmt2.3	0	1.42661	0.981	0.272	0	A1-4	Nmt2
Rbmxl2.4	1.24e-219	1.42657	0.989	0.422	3.46e-215	P	Rbmxl2
H2afv.1	0	1.42609	0.999	0.544	0	As2	H2afv
Hspa8.1	6.49e-265	1.42542	1	0.549	1.82e-260	As2	Hspa8
Pdilt.15	0	1.42496	0.942	0.411	0	RS8	Pdilt
Lig1.6	1.06e-202	1.42489	0.909	0.305	2.95e-198	L	Lig1
Prdm9.1	0	1.42445	0.756	0.074	0	L	Prdm9
Lsm6.3	0	1.42428	0.979	0.319	0	A1-4	Lsm6
Rpl26	1.52e-204	1.42409	1	0.996	4.26e-200	As1	Rpl26
Btg1.14	0	1.42349	0.988	0.778	0	E	Btg1
Nme1.3	0	1.42346	0.995	0.449	0	A1-4	Nme1
Nek1.1	1.32e-163	1.42286	0.837	0.355	3.7e-159	L	Nek1
Smcp.16	0	1.42239	0.996	0.68	0	E	Smcp
H2afy.8	2.5e-211	1.42192	0.975	0.436	7.01e-207	P	H2afy
Selm.2	0	1.42156	0.897	0.201	0	B	Selm
Cdc42se2.6	1.21e-223	1.42112	0.842	0.246	3.38e-219	L	Cdc42se2
Psmb2.3	0	1.4202	0.996	0.58	0	A1-4	Psmb2
Sirt7.2	7.04e-298	1.4202	0.764	0.148	1.97e-293	L	Sirt7
Ndufb11	0	1.42013	0.992	0.206	0	As1	Ndufb11
Rps10.1	0	1.42	1	0.902	0	As2	Rps10
Stmn1.2	0	1.41975	1	0.828	0	As3	Stmn1
Cox17.4	1.68e-269	1.41933	0.975	0.639	4.71e-265	Z	Cox17
Snrpg.2	1.29e-305	1.41923	1	0.81	3.61e-301	As3	Snrpg
Actb.1	1.26e-275	1.41758	1	0.818	3.52e-271	As2	Actb
Fndc8.13	0	1.4167	0.773	0.127	0	E	Fndc8
Rpl35a	3.28e-194	1.41586	1	0.996	9.18e-190	As1	Rpl35a
Rpl5.5	2.72e-230	1.41497	1	0.708	7.61e-226	B	Rpl5
Ppa1.7	7.2e-179	1.41478	0.899	0.32	2.02e-174	L	Ppa1
Hmgb3.5	0	1.41472	0.952	0.257	0	B	Hmgb3
Rps10.3	0	1.41453	1	0.894	0	A1-4	Rps10
Rps19.4	5.26e-145	1.41322	1	0.922	1.47e-140	In	Rps19
Pim1	4.75e-299	1.41299	0.947	0.206	1.33e-294	As1	Pim1
Taf4b.3	7.86e-206	1.41264	0.78	0.231	2.2e-201	L	Taf4b
Ndufb11.1	0	1.41231	0.971	0.194	0	As2	Ndufb11
Trim36.15	0	1.41222	0.955	0.521	0	E	Trim36
Cyct.7	3.97e-181	1.4121	0.992	0.705	1.11e-176	P	Cyct
Selk.5	5.89e-169	1.4114	0.992	0.707	1.65e-164	L	Selk
Dazl.5	3.6e-222	1.41138	0.998	0.476	1.01e-217	B	Dazl
Rnf151.15	0	1.41091	0.995	0.677	0	E	Rnf151
Psmb3.2	0	1.41091	0.999	0.498	0	As3	Psmb3
Cirbp.7	4.66e-137	1.41045	0.979	0.569	1.3e-132	L	Cirbp
Rps25	4.51e-195	1.41017	1	0.974	1.26e-190	As1	Rps25
Rpl12	9.09e-145	1.40947	1	0.874	2.54e-140	As1	Rpl12
Tex19.1.1	0	1.40909	0.963	0.248	0	As2	Tex19.1
Pgam1.1	0	1.40877	0.984	0.249	0	As2	Pgam1
Rpl21.5	3.21e-259	1.40871	1	0.979	9e-255	B	Rpl21
Rpl13a.4	7.98e-153	1.40868	1	0.967	2.23e-148	In	Rpl13a
Sfr1.6	0	1.40865	0.983	0.527	0	Pl	Sfr1
Dnaja4.14	0	1.40812	0.913	0.373	0	E	Dnaja4
Ctsl.8	0	1.40731	0.909	0.293	0	Z	Ctsl
Tmem59.4	4.38e-158	1.4071	0.946	0.528	1.23e-153	L	Tmem59
Dbi.1	0	1.40695	0.997	0.606	0	As3	Dbi
Mrps16.2	0	1.40688	0.991	0.378	0	As3	Mrps16
Hmgb1.4	2.29e-159	1.40684	1	0.589	6.41e-155	In	Hmgb1
Ccdc169.14	0	1.40659	0.933	0.406	0	E	Ccdc169
Vps37b.12	0	1.4049	0.813	0.245	0	RS8	Vps37b
Rpl27.1	0	1.40487	1	0.893	0	As2	Rpl27
Polr2e.2	0	1.40465	0.996	0.53	0	As3	Polr2e
Rps19.6	0	1.40422	0.998	0.92	0	Pl	Rps19
Ube2t.3	5.71e-248	1.4035	0.943	0.521	1.6e-243	Z	Ube2t
Txndc2.14	0	1.40302	0.846	0.239	0	E	Txndc2
Casp8ap2.6	1.65e-198	1.40276	0.795	0.241	4.63e-194	L	Casp8ap2
Dynlrb1.3	0	1.4019	0.982	0.269	0	A1-4	Dynlrb1
1700029I15Rik.13	0	1.40145	0.949	0.47	0	RS6	1700029I15Rik
Rpl32.5	1.03e-246	1.40126	1	0.997	2.88e-242	B	Rpl32
Tmem205.14	0	1.40124	0.944	0.441	0	RS8	Tmem205
Nudc.8	1.49e-167	1.40095	0.997	0.577	4.17e-163	P	Nudc
Iqcf1.13	0	1.40083	0.959	0.435	0	RS8	Iqcf1
Atp5g2.6	0	1.40069	0.974	0.398	0	Pl	Atp5g2
Tmem190.13	0	1.40039	0.979	0.55	0	RS6	Tmem190
Rheb.2	2.73e-221	1.40003	0.984	0.452	7.64e-217	In	Rheb
Rps26.2	0	1.3997	1	0.936	0	As3	Rps26
Dek.5	0	1.39914	0.972	0.489	0	Pl	Dek
Tmem59.3	0	1.39912	0.973	0.515	0	Pl	Tmem59
4930579G24Rik.1	0	1.39842	0.967	0.23	0	P	4930579G24Rik
Rpl27a.4	1.36e-174	1.39831	1	0.96	3.82e-170	In	Rpl27a
Sumo2.3	0	1.39692	0.999	0.621	0	A1-4	Sumo2
1700031M16Rik.14	0	1.39649	0.877	0.255	0	E	1700031M16Rik
Tpgs2.3	0	1.3964	0.952	0.593	0	Pl	Tpgs2
Arpp19.3	0	1.39619	0.995	0.57	0	A1-4	Arpp19
Ssr2.6	4.49e-270	1.39612	0.977	0.553	1.26e-265	Z	Ssr2
1700003F12Rik.14	0	1.3957	0.996	0.674	0	RS8	1700003F12Rik
Rpl18a.3	0	1.39488	1	0.972	0	A1-4	Rpl18a
Inca1.1	0	1.39394	0.814	0.192	0	Pl	Inca1
Bod1l.4	0	1.39393	0.811	0.201	0	Z	Bod1l
Pak1.3	1.23e-297	1.39388	0.777	0.159	3.46e-293	L	Pak1
Rps9	1.55e-191	1.39386	1	0.938	4.34e-187	As1	Rps9
Hnrnpa2b1.3	4.85e-197	1.3936	1	0.693	1.36e-192	In	Hnrnpa2b1
Rpl37.1	0	1.39334	1	0.992	0	As2	Rpl37
Hmgb1.7	2e-131	1.39211	0.987	0.59	5.61e-127	L	Hmgb1
1700109H08Rik.13	0	1.39187	0.941	0.427	0	RS6	1700109H08Rik
Rpl27	2.13e-163	1.39186	1	0.894	5.97e-159	As1	Rpl27
4930524B15Rik.6	1.35e-254	1.39171	0.981	0.321	3.78e-250	P	4930524B15Rik
mt-Co1.2	0	1.39099	1	0.948	0	As3	mt-Co1
Rbfa	0	1.39094	0.989	0.227	0	As1	Rbfa
Lyzl4.13	0	1.3908	0.952	0.465	0	RS6	Lyzl4
Rpl12.6	0	1.39003	0.998	0.871	0	Pl	Rpl12
Nhp2.1	0	1.38999	0.985	0.357	0	As2	Nhp2
Kras.3	0	1.38946	0.876	0.273	0	Pl	Kras
Rpl10.7	1.15e-144	1.38936	0.948	0.392	3.22e-140	L	Rpl10
4930405D11Rik.12	0	1.38894	0.794	0.178	0	E	4930405D11Rik
Usmg5.2	0	1.38888	0.999	0.651	0	As3	Usmg5
Rpl28.5	1.15e-265	1.3883	1	0.962	3.23e-261	B	Rpl28
Cdk2ap2.6	0	1.38777	0.868	0.255	0	Pl	Cdk2ap2
Rpa2.3	0	1.38777	0.97	0.283	0	A1-4	Rpa2
Eif4ebp1.2	0	1.38755	0.976	0.26	0	As3	Eif4ebp1
Sycp3.4	0	1.38633	0.999	0.747	0	Pl	Sycp3
Tsks.15	0	1.3862	0.955	0.475	0	E	Tsks
Ptcra.1	0	1.38616	0.487	0.067	0	As3	Ptcra
Fkbp3.6	0	1.38587	0.954	0.341	0	Pl	Fkbp3
Cdc42ep3.9	1.09e-149	1.38579	0.967	0.564	3.06e-145	P	Cdc42ep3
Atp5g1	3.77e-173	1.38577	1	0.754	1.05e-168	As1	Atp5g1
Cited1.3	8.29e-296	1.38484	0.984	0.247	2.32e-291	In	Cited1
H2afv	6.15e-153	1.38443	1	0.551	1.72e-148	As1	H2afv
Rpl35.5	2.74e-210	1.38433	1	0.9	7.66e-206	B	Rpl35
Nhp2.3	0	1.3841	0.968	0.311	0	A1-4	Nhp2
Ccser2.14	0	1.38388	0.951	0.496	0	RS8	Ccser2
Rps24.1	0	1.38348	1	0.99	0	As2	Rps24
1700001C19Rik.14	0	1.38344	0.936	0.399	0	E	1700001C19Rik
Rpl39.7	4.42e-290	1.38329	0.962	0.314	1.24e-285	Z	Rpl39
H2afx.3	5.35e-167	1.38294	0.986	0.47	1.5e-162	P	H2afx
Atp5g1.2	0	1.3826	0.999	0.75	0	As3	Atp5g1
Prss52.11	0	1.38257	0.72	0.075	0	E	Prss52
Rpl15.5	1.5e-201	1.38228	0.996	0.726	4.2e-197	B	Rpl15
Rps20.7	1.76e-194	1.38211	1	0.997	4.92e-190	L	Rps20
Tsc22d3.6	0	1.38142	0.934	0.28	0	Pl	Tsc22d3
Eif4a1.2	0	1.38111	1	0.668	0	As3	Eif4a1
Siva1.3	0	1.3811	0.983	0.36	0	A1-4	Siva1
Rps19.2	1.17e-233	1.38095	1	0.921	3.29e-229	As3	Rps19
Fth1.3	0	1.38079	0.999	0.683	0	A1-4	Fth1
Eif1ax.3	0	1.38038	0.976	0.255	0	A1-4	Eif1ax
Txn1.2	0	1.37946	0.918	0.166	0	A1-4	Txn1
Rpl8.1	0	1.37906	1	0.983	0	As2	Rpl8
Cypt1.15	0	1.37854	0.932	0.474	0	E	Cypt1
Rps8.2	3.52e-253	1.37854	1	0.953	9.86e-249	As3	Rps8
Cst8.13	0	1.37822	0.965	0.428	0	RS8	Cst8
Ccna2.2	0	1.37769	0.901	0.135	0	A1-4	Ccna2
Prm3.15	0	1.37736	0.993	0.641	0	E	Prm3
Rpl13a.2	5.51e-240	1.37735	1	0.966	1.54e-235	As3	Rpl13a
Emc8.3	0	1.37621	0.968	0.275	0	A1-4	Emc8
Uba52	6.15e-146	1.37605	1	0.574	1.72e-141	As1	Uba52
Spaca3.13	0	1.37593	0.986	0.62	0	RS6	Spaca3
Oaz1.5	3.38e-202	1.37582	1	0.815	9.47e-198	B	Oaz1
4933411K16Rik.13	0	1.3758	0.961	0.475	0	RS8	4933411K16Rik
Tma7.9	1.01e-173	1.37572	0.997	0.753	2.81e-169	P	Tma7
Tmem30c.11	0	1.37566	0.712	0.356	0	M	Tmem30c
Clta.4	2.63e-281	1.37542	0.989	0.296	7.36e-277	In	Clta
Psma7.4	1.02e-233	1.37523	0.998	0.328	2.84e-229	In	Psma7
Foxo1	0	1.37509	0.972	0.149	0	As1	Foxo1
Prm3.14	0	1.37495	0.995	0.645	0	RS8	Prm3
Hmgb2.6	0	1.37492	0.998	0.629	0	Pl	Hmgb2
Prok2.9	2.24e-161	1.37441	0.921	0.435	6.27e-157	P	Prok2
Csrnp1.10	0	1.37378	0.8	0.204	0	E	Csrnp1
1700001O22Rik.11	0	1.37374	0.925	0.44	0	E	1700001O22Rik
Ppil1.3	0	1.37294	0.949	0.209	0	A1-4	Ppil1
Minos1.2	5.06e-272	1.37283	1	0.888	1.42e-267	B	Minos1
Rps18.3	0	1.37274	1	0.983	0	A1-4	Rps18
Dctpp1.2	0	1.37248	0.996	0.345	0	As3	Dctpp1
Knop1.15	0	1.37207	0.993	0.847	0	E	Knop1
Atp5k.3	6.39e-241	1.37189	0.996	0.762	1.79e-236	B	Atp5k
Haus8.5	0	1.37181	0.831	0.194	0	Pl	Haus8
4931409K22Rik.14	0	1.37138	0.86	0.266	0	RS6	4931409K22Rik
Dnajb8.14	0	1.37112	0.89	0.307	0	E	Dnajb8
Prmt1.3	0	1.37096	0.971	0.265	0	A1-4	Prmt1
Slc25a31.7	2.17e-151	1.37086	0.948	0.585	6.06e-147	L	Slc25a31
mt-Nd1	1.37e-154	1.37041	1	0.888	3.83e-150	As1	mt-Nd1
4933433C11Rik.15	0	1.37015	0.885	0.297	0	E	4933433C11Rik
Stx12.2	0	1.3693	0.863	0.26	0	Pl	Stx12
Psme2.2	0	1.36925	0.972	0.201	0	As3	Psme2
Rasgrp2	0	1.3692	0.833	0.15	0	As2	Rasgrp2
Prdx1.2	1.25e-286	1.36899	1	0.561	3.5e-282	As3	Prdx1
Hspa8.6	0	1.36847	0.994	0.544	0	Pl	Hspa8
Efcab9.13	0	1.36809	0.972	0.593	0	RS6	Efcab9
Zfand5.7	2.19e-167	1.36783	0.922	0.446	6.13e-163	L	Zfand5
Rplp0.1	0	1.36734	1	0.996	0	As2	Rplp0
Ddb2.1	0	1.36724	0.808	0.118	0	Pl	Ddb2
Gprc5b.12	0	1.36714	0.775	0.151	0	E	Gprc5b
Rpl31.1	0	1.36622	1	0.951	0	As2	Rpl31
Cited1.4	0	1.36584	0.958	0.243	0	B	Cited1
Cst3.7	2.11e-268	1.36504	0.979	0.528	5.92e-264	Z	Cst3
Rbm39.4	8.39e-187	1.36454	1	0.681	2.35e-182	In	Rbm39
Rps18.5	7.11e-229	1.36451	1	0.985	1.99e-224	B	Rps18
Sycp1.5	0	1.36421	0.998	0.691	0	Pl	Sycp1
Hils1.16	0	1.36416	0.995	0.684	0	E	Hils1
Rps20.8	8.5e-299	1.36347	1	0.997	2.38e-294	Z	Rps20
Rpl3.5	8.03e-217	1.36306	1	0.803	2.25e-212	B	Rpl3
Myl12a.1	0	1.36272	0.997	0.446	0	As2	Myl12a
Jund.1	0	1.3626	0.933	0.221	0	As2	Jund
Snrpb.5	3.69e-218	1.36244	0.998	0.5	1.03e-213	B	Snrpb
Raly.6	0	1.36188	0.952	0.382	0	Pl	Raly
Hmgn2.6	0	1.36181	0.993	0.436	0	Pl	Hmgn2
Spert.15	0	1.36162	0.967	0.495	0	E	Spert
H2afv.6	6.63e-252	1.36151	0.993	0.545	1.86e-247	Z	H2afv
Snhg6	7.01e-196	1.36109	0.994	0.406	1.96e-191	As1	Snhg6
Rnf149.6	2.2e-211	1.36033	0.788	0.222	6.17e-207	L	Rnf149
Rpl7.1	0	1.35944	1	0.903	0	As2	Rpl7
Spam1.15	0	1.35828	0.84	0.31	0	RS8	Spam1
Clta.3	0	1.35796	0.955	0.237	0	A1-4	Clta
1700013H16Rik.6	1.07e-151	1.35795	0.93	0.48	3e-147	L	1700013H16Rik
Uimc1.5	5.78e-211	1.35787	0.839	0.257	1.62e-206	L	Uimc1
Rpl32.1	3.32e-290	1.35764	1	0.997	9.29e-286	As2	Rpl32
Psmb1.3	0	1.35747	0.998	0.647	0	A1-4	Psmb1
Nmd3.5	3.81e-161	1.35608	0.93	0.519	1.07e-156	L	Nmd3
Rcc2	4.4e-261	1.35581	0.986	0.271	1.23e-256	As1	Rcc2
Sub1.8	0	1.35573	1	0.922	0	Z	Sub1
Col22a1.15	0	1.35519	0.947	0.448	0	RS8	Col22a1
Ubl4b.14	0	1.35512	0.94	0.424	0	E	Ubl4b
Rpl35a.1	0	1.35492	1	0.996	0	As2	Rpl35a
Arid4b.5	2.98e-145	1.35478	0.847	0.395	8.34e-141	L	Arid4b
Uba52.1	8.31e-285	1.35409	0.996	0.568	2.33e-280	As2	Uba52
mt-Nd1.1	4.07e-276	1.35398	0.999	0.886	1.14e-271	As2	mt-Nd1
Gyltl1b	0	1.35397	0.925	0.065	0	As1	Gyltl1b
Srsf9.2	0	1.35381	0.996	0.411	0	As3	Srsf9
Atp5c1.5	1.16e-249	1.35379	0.995	0.739	3.25e-245	B	Atp5c1
Esx1.5	0	1.35379	0.867	0.287	0	Pl	Esx1
mt-Co3	6.27e-174	1.3534	1	0.971	1.76e-169	As1	mt-Co3
Cenpq.2	2.01e-181	1.3533	0.845	0.304	5.63e-177	L	Cenpq
Snrpb.1	2.1e-295	1.35315	0.996	0.497	5.88e-291	As2	Snrpb
Spaca1.14	0	1.35263	0.99	0.66	0	RS8	Spaca1
Oaz1.1	1.22e-261	1.35176	0.999	0.813	3.41e-257	As2	Oaz1
Tmem190.14	0	1.35109	0.984	0.561	0	RS8	Tmem190
Chic2.9	2.09e-188	1.35104	0.997	0.603	5.86e-184	P	Chic2
Gpi1.1	0	1.35031	0.991	0.406	0	As2	Gpi1
Ly6k.5	0	1.35017	0.989	0.61	0	Pl	Ly6k
Rpl22.4	4.22e-146	1.34862	1	0.666	1.18e-141	In	Rpl22
U2af1.3	1.14e-215	1.34801	0.989	0.467	3.18e-211	In	U2af1
Mlf2.1	0	1.34716	0.951	0.275	0	A1-4	Mlf2
Akap1.14	0	1.34678	0.899	0.376	0	RS8	Akap1
Chn2.14	0	1.34657	0.883	0.338	0	E	Chn2
Sft2d1.6	0	1.34647	0.869	0.266	0	Z	Sft2d1
Znrf4.14	0	1.34638	0.996	0.654	0	RS8	Znrf4
Rpl38	2.09e-167	1.34627	1	0.974	5.86e-163	As1	Rpl38
Denr.3	0	1.34619	0.991	0.537	0	A1-4	Denr
Snrpe.2	0	1.34611	0.999	0.595	0	As3	Snrpe
Eif4a1	8.42e-142	1.34464	1	0.674	2.36e-137	As1	Eif4a1
Cldn34c4.15	0	1.3443	0.763	0.221	0	E	Cldn34c4
Auts2.6	0	1.34386	0.889	0.214	0	Pl	Auts2
Rpl28.3	0	1.34331	1	0.959	0	A1-4	Rpl28
Rpl17.4	4.61e-176	1.34309	1	0.935	1.29e-171	In	Rpl17
Arpc1a.2	9.65e-171	1.34286	0.987	0.802	2.7e-166	L	Arpc1a
Mif.1	0	1.34275	0.996	0.366	0	As2	Mif
Ptms.1	0	1.34239	0.911	0.202	0	In	Ptms
Ccdc91.14	0	1.34184	0.924	0.473	0	E	Ccdc91
Denr.5	7.57e-239	1.34153	0.996	0.573	2.12e-234	B	Denr
Cd46	0	1.3414	0.646	0.03	0	E	Cd46
Cirbp.4	7.72e-164	1.34102	1	0.568	2.16e-159	In	Cirbp
Zfp706.7	1.81e-150	1.34051	0.946	0.562	5.06e-146	L	Zfp706
Znrf4.13	0	1.34049	0.988	0.645	0	RS6	Znrf4
Txnl1.7	9.31e-144	1.3403	0.94	0.53	2.61e-139	L	Txnl1
Phb2.3	0	1.33971	0.982	0.449	0	A1-4	Phb2
Hmgn2.2	3.91e-284	1.33931	0.999	0.442	1.09e-279	As3	Hmgn2
Ppig.6	7.59e-145	1.33914	0.953	0.546	2.13e-140	L	Ppig
Hormad1.6	2.85e-270	1.33855	0.855	0.356	7.97e-266	Z	Hormad1
Bod1l.3	1.41e-215	1.33805	0.785	0.209	3.95e-211	L	Bod1l
Tmco5b.11	0	1.33796	0.711	0.08	0	E	Tmco5b
Pfn1.3	0	1.33784	0.998	0.632	0	A1-4	Pfn1
1700019D03Rik.15	0	1.33773	0.982	0.59	0	E	1700019D03Rik
Rab14.2	1.64e-203	1.33741	0.995	0.517	4.6e-199	In	Rab14
Cst3.6	1.57e-153	1.33703	0.974	0.533	4.39e-149	L	Cst3
Rpl31	1.8e-163	1.33694	1	0.952	5.03e-159	As1	Rpl31
Gapdh.4	9.33e-190	1.33682	1	0.359	2.61e-185	In	Gapdh
Cuta.3	0	1.33639	0.962	0.258	0	A1-4	Cuta
Tob1.8	0	1.33604	0.829	0.319	0	E	Tob1
Esd.2	0	1.33558	0.988	0.251	0	As3	Esd
Uqcr11.6	0	1.33527	0.998	0.661	0	Pl	Uqcr11
Rpl14.5	1.69e-164	1.33512	1	0.702	4.72e-160	B	Rpl14
Ssb.6	0	1.33478	0.974	0.393	0	Pl	Ssb
Rps21.5	3.5e-179	1.33471	1	0.845	9.81e-175	B	Rps21
Rcc1.7	0	1.33438	0.83	0.331	0	E	Rcc1
mt-Co3.2	0	1.33415	1	0.971	0	As3	mt-Co3
Pmm1	6.44e-295	1.33381	0.994	0.252	1.8e-290	As1	Pmm1
Gm15756.13	0	1.33372	0.925	0.355	0	RS8	Gm15756
Sumo2.6	0	1.33327	0.995	0.644	0	Pl	Sumo2
Lig1.5	0	1.33315	0.902	0.288	0	Pl	Lig1
Cox7c.6	0	1.33153	1	0.989	0	Z	Cox7c
Rbm44.6	1.26e-272	1.33128	0.582	0.344	3.53e-268	M	Rbm44
Pfn1.2	0	1.33127	0.999	0.658	0	As3	Pfn1
Atp6v0d1.7	7.98e-156	1.33091	0.832	0.36	2.24e-151	L	Atp6v0d1
Arhgef40.6	1.23e-15	1.32982	0.181	0.076	3.45e-11	L	Arhgef40
Rangap1.12	0	1.32968	0.88	0.437	0	E	Rangap1
Arl6ip1.1	4.73e-190	1.3296	0.998	0.722	1.33e-185	In	Arl6ip1
Med10.2	9.36e-265	1.32907	0.987	0.803	2.62e-260	Z	Med10
Ube2e3.7	1.4e-163	1.32877	0.896	0.348	3.92e-159	L	Ube2e3
Acer3.2	0	1.32862	0.808	0.175	0	Pl	Acer3
Primpol.1	0	1.32838	0.692	0.062	0	L	Primpol
Rps27a.5	3.45e-205	1.32784	1	0.934	9.66e-201	B	Rps27a
Rpl10a.4	3.41e-148	1.32775	1	0.548	9.54e-144	In	Rpl10a
Cdc42se2.5	0	1.32753	0.856	0.229	0	Pl	Cdc42se2
Coprs.5	2.08e-183	1.32736	0.992	0.604	5.81e-179	P	Coprs
Rsrp1.2	1.38e-251	1.32712	0.922	0.505	3.86e-247	Z	Rsrp1
Rpl10.1	3.27e-297	1.32631	0.996	0.383	9.16e-293	As2	Rpl10
Cyb5d1.12	0	1.32608	0.737	0.121	0	E	Cyb5d1
Mov10l1.7	1.15e-238	1.32599	0.805	0.332	3.23e-234	Z	Mov10l1
Rpl31.8	2.32e-269	1.32596	1	0.951	6.49e-265	Z	Rpl31
Map1lc3b.1	0	1.32542	0.996	0.659	0	As2	Map1lc3b
Hsp90ab1.1	2.07e-251	1.32503	1	0.801	5.8e-247	As2	Hsp90ab1
Cst3.4	9.77e-238	1.32499	0.989	0.53	2.74e-233	B	Cst3
Scaf11.2	0	1.32484	0.976	0.221	0	As3	Scaf11
Smc4.8	1.34e-185	1.32482	0.997	0.912	3.76e-181	P	Smc4
Psma7.2	0	1.32481	0.996	0.319	0	As3	Psma7
Ndufb9.2	0	1.32459	1	0.809	0	As3	Ndufb9
Gml2.7	4.66e-300	1.32361	0.956	0.214	1.31e-295	P	Gml2
Rps27a.7	5.15e-135	1.32348	1	0.935	1.44e-130	L	Rps27a
Bzw1.5	2.27e-228	1.32341	0.979	0.47	6.37e-224	B	Bzw1
Snrpe.1	2.59e-298	1.32322	0.999	0.595	7.24e-294	As2	Snrpe
Rpl41.3	0	1.32307	1	1	0	A1-4	Rpl41
Cdyl.13	0	1.32304	0.938	0.446	0	RS8	Cdyl
Prdx1	4.64e-121	1.32281	1	0.568	1.3e-116	As1	Prdx1
Cdkn2a.6	0	1.32239	0.917	0.26	0	Pl	Cdkn2a
Ppp1ca.4	4.91e-237	1.32236	0.993	0.283	1.38e-232	In	Ppp1ca
Vamp3.4	2.02e-153	1.32225	0.899	0.444	5.67e-149	L	Vamp3
Rps5.6	0	1.3216	0.996	0.914	0	Pl	Rps5
Trim36.14	0	1.32154	0.953	0.526	0	RS8	Trim36
Rpl18a.2	1.48e-253	1.31994	1	0.974	4.14e-249	As3	Rpl18a
Dmc1.2	0	1.31936	0.797	0.142	0	Pl	Dmc1
Fkbp6	3.01e-160	1.31933	1	0.407	8.43e-156	As1	Fkbp6
Gnb2l1.2	6.38e-308	1.31933	1	0.529	1.79e-303	As3	Gnb2l1
Tex43.15	0	1.31906	0.967	0.56	0	E	Tex43
Gm11808.6	0	1.31903	0.937	0.459	0	Pl	Gm11808
Rps15a.6	0	1.3189	1	0.983	0	Pl	Rps15a
Yipf4.4	7.62e-139	1.31844	0.925	0.554	2.13e-134	L	Yipf4
Mrpl17.6	0	1.31816	0.934	0.441	0	Pl	Mrpl17
Chrne.11	0	1.31793	0.91	0.429	0	E	Chrne
Mcm5.6	1.22e-175	1.31775	0.816	0.273	3.42e-171	L	Mcm5
Acrv1.14	0	1.31767	0.959	0.508	0	RS8	Acrv1
Thoc7.7	3.84e-188	1.31751	0.989	0.59	1.07e-183	P	Thoc7
Rps5.2	2.68e-256	1.31728	1	0.915	7.51e-252	As3	Rps5
Ankrd9.14	0	1.31718	0.862	0.338	0	E	Ankrd9
0610010K14Rik.2	0	1.3167	0.979	0.245	0	As3	0610010K14Rik
Tex12.3	5.73e-220	1.31516	0.754	0.196	1.6e-215	L	Tex12
Mllt10.5	1.51e-219	1.315	0.937	0.596	4.23e-215	D	Mllt10
Hmgn2.5	1.8e-202	1.31483	1	0.447	5.04e-198	B	Hmgn2
Ip6k1.10	0	1.31479	0.891	0.483	0	E	Ip6k1
Gsr.3	0	1.31454	0.948	0.208	0	A1-4	Gsr
Rps29.7	8.92e-159	1.31412	1	0.997	2.5e-154	L	Rps29
Cox6b1	1.29e-156	1.31382	1	0.484	3.6e-152	As1	Cox6b1
Ssbp1.1	0	1.31381	0.98	0.276	0	As2	Ssbp1
Ptov1	4.99e-217	1.31351	0.986	0.366	1.4e-212	As1	Ptov1
Rpl36a.4	3.38e-165	1.3133	1	0.328	9.46e-161	In	Rpl36a
Med21.3	3.48e-152	1.31311	0.953	0.595	9.75e-148	L	Med21
1700016P04Rik.12	0	1.31114	0.809	0.217	0	E	1700016P04Rik
Galk1.3	0	1.31106	0.949	0.355	0	A1-4	Galk1
Mlf2.2	1.37e-247	1.31069	0.973	0.331	3.84e-243	In	Mlf2
Id4.6	0	1.31029	0.948	0.175	0	P	Id4
Ctdnep1.5	0	1.30971	0.763	0.274	0	E	Ctdnep1
Rab6a.3	0	1.30935	0.962	0.561	0	Pl	Rab6a
Gm7073.15	0	1.30919	0.689	0.141	0	E	Gm7073
Rpl23	2.86e-194	1.30915	1	0.995	8.01e-190	As1	Rpl23
Rpl38.3	0	1.3091	1	0.971	0	A1-4	Rpl38
Rpl27a.6	0	1.30901	0.999	0.959	0	Pl	Rpl27a
Sec22b.4	3.28e-183	1.30892	0.855	0.319	9.19e-179	L	Sec22b
Spg21	0	1.30883	0.969	0.22	0	As1	Spg21
Emg1.3	0	1.30852	0.984	0.422	0	A1-4	Emg1
Cenpf.6	5.83e-133	1.30828	0.977	0.675	1.63e-128	L	Cenpf
Eif4a2.2	7.71e-215	1.30823	0.863	0.468	2.16e-210	Z	Eif4a2
Gm11808	1.27e-154	1.30817	0.989	0.472	3.56e-150	As1	Gm11808
Anapc5.8	1.02e-276	1.30811	0.932	0.368	2.86e-272	Z	Anapc5
Rpl27.3	0	1.30792	1	0.884	0	A1-4	Rpl27
Atp5a1.4	5.01e-206	1.30707	1	0.718	1.4e-201	In	Atp5a1
Rpl14.4	7.1e-125	1.30603	1	0.704	1.99e-120	In	Rpl14
mt-Nd3.8	1.14e-202	1.30586	0.969	0.575	3.18e-198	Z	mt-Nd3
Hsf2bp.4	2.9e-153	1.30575	0.876	0.402	8.13e-149	L	Hsf2bp
4921524J17Rik.1	6.64e-234	1.30573	0.973	0.341	1.86e-229	P	4921524J17Rik
Zfp219.2	0	1.3057	0.511	0.099	0	E	Zfp219
Fmr1nb.2	0	1.30568	0.926	0.364	0	Pl	Fmr1nb
Ly6k.9	3.88e-142	1.30567	0.767	0.608	1.09e-137	M	Ly6k
Hsp90ab1	1.91e-123	1.30566	1	0.804	5.34e-119	As1	Hsp90ab1
Ap2m1.4	2.36e-237	1.3055	0.966	0.337	6.6e-233	In	Ap2m1
Rps3.4	6.91e-134	1.30498	1	0.754	1.93e-129	In	Rps3
Snrpe.4	9.39e-171	1.3048	1	0.6	2.63e-166	In	Snrpe
Pcgf5.9	1.76e-201	1.30478	0.981	0.344	4.92e-197	P	Pcgf5
Tssk3.15	0	1.30398	0.927	0.421	0	E	Tssk3
Ndufs8.3	0	1.30395	0.982	0.346	0	A1-4	Ndufs8
Rps17.5	4.04e-279	1.30379	1	0.985	1.13e-274	B	Rps17
Wdr89.3	0	1.30369	0.992	0.574	0	A1-4	Wdr89
Rps3.5	5.07e-171	1.30366	1	0.753	1.42e-166	B	Rps3
Tepp.14	0	1.30364	0.828	0.241	0	E	Tepp
2810408A11Rik.14	0	1.30355	0.874	0.326	0	E	2810408A11Rik
Oaz1.7	9.28e-126	1.3035	0.997	0.816	2.6e-121	L	Oaz1
Tmigd3.13	0	1.30334	0.927	0.351	0	RS8	Tmigd3
Psmb1	1.77e-154	1.30316	1	0.678	4.94e-150	As1	Psmb1
Bola2.2	0	1.30315	0.997	0.573	0	As3	Bola2
Lsm3.5	7.28e-239	1.30286	0.991	0.482	2.04e-234	B	Lsm3
Gapdh.5	2.66e-229	1.30164	0.988	0.356	7.46e-225	B	Gapdh
Haus8.6	5.36e-200	1.30155	0.756	0.213	1.5e-195	L	Haus8
Oaz3.16	0	1.30146	0.993	0.65	0	E	Oaz3
Uqcr11.2	7.17e-283	1.30132	1	0.665	2.01e-278	As3	Uqcr11
Rps10.5	5.55e-213	1.30127	1	0.903	1.55e-208	B	Rps10
mt-Cytb.2	1.53e-282	1.30118	1	0.877	4.27e-278	As3	mt-Cytb
Arpc1b.3	0	1.30079	0.913	0.186	0	A1-4	Arpc1b
Ttll8.9	5.57e-189	1.30063	0.954	0.398	1.56e-184	P	Ttll8
Denr.4	8.99e-188	1.30043	1	0.575	2.52e-183	In	Denr
Minos1.1	7.93e-207	1.29915	1	0.888	2.22e-202	In	Minos1
Dnajc5b.16	0	1.29849	0.969	0.559	0	E	Dnajc5b
Eif2b3.7	1.44e-223	1.29827	0.795	0.216	4.04e-219	L	Eif2b3
Ccdc122.1	2.17e-229	1.2979	0.715	0.162	6.08e-225	L	Ccdc122
1700029H14Rik.14	0	1.29721	0.964	0.496	0	RS8	1700029H14Rik
Dek.6	4.53e-148	1.29682	0.982	0.503	1.27e-143	L	Dek
Dctpp1.6	0	1.29632	0.96	0.339	0	Pl	Dctpp1
Ndufa11.2	0	1.29626	1	0.613	0	As3	Ndufa11
Rps27a.6	0	1.29623	1	0.933	0	Pl	Rps27a
Sirt7.1	0	1.29593	0.778	0.13	0	Pl	Sirt7
1700006E09Rik.13	0	1.29585	0.894	0.364	0	E	1700006E09Rik
2310035C23Rik.4	4.62e-220	1.29581	0.746	0.19	1.29e-215	L	2310035C23Rik
Magi2.9	0	1.29579	0.385	0.085	0	M	Magi2
Ssbp1	5.94e-243	1.29568	0.992	0.286	1.66e-238	As1	Ssbp1
Kif2b.14	0	1.29514	0.979	0.609	0	RS8	Kif2b
Stmn1.3	0	1.29413	0.997	0.815	0	A1-4	Stmn1
Rad51.5	0	1.29382	0.83	0.224	0	Pl	Rad51
2700060E02Rik.4	7.89e-176	1.29365	0.99	0.895	2.21e-171	L	2700060E02Rik
Tmem132cos.14	0	1.29354	0.806	0.231	0	E	Tmem132cos
Ergic3.7	3.05e-258	1.29333	0.974	0.682	8.54e-254	Z	Ergic3
Hat1.7	1.81e-135	1.293	0.933	0.561	5.08e-131	L	Hat1
Ndufa10.7	2.28e-159	1.29283	0.894	0.426	6.39e-155	L	Ndufa10
Irgc1.14	0	1.29244	0.995	0.673	0	RS8	Irgc1
BC100451.15	0	1.29236	0.951	0.493	0	E	BC100451
Fau	1.68e-194	1.29235	1	0.989	4.71e-190	As1	Fau
Izumo1.15	0	1.2922	0.919	0.378	0	RS8	Izumo1
Serf2.3	0	1.29204	1	0.939	0	A1-4	Serf2
2700094K13Rik.4	3.54e-211	1.29199	0.984	0.3	9.92e-207	In	2700094K13Rik
Ccdc183.14	0	1.29194	0.904	0.383	0	RS8	Ccdc183
Sun3.11	0	1.29183	0.87	0.395	0	E	Sun3
Parp1.1	0	1.29118	0.98	0.399	0	As2	Parp1
Myl12a.4	6.46e-201	1.29113	0.995	0.453	1.81e-196	In	Myl12a
Ccdc115.5	0	1.29087	0.836	0.256	0	Z	Ccdc115
Fbxo31	0	1.2904	0.981	0.207	0	As1	Fbxo31
Ncl.4	2.21e-159	1.28967	1	0.398	6.18e-155	In	Ncl
Tdp2.3	1.09e-142	1.28923	0.858	0.421	3.04e-138	L	Tdp2
Supt4a.1	0	1.28916	0.995	0.47	0	As2	Supt4a
Cenpa.5	5.59e-250	1.28898	0.819	0.223	1.56e-245	B	Cenpa
Uba6.5	4.72e-223	1.2889	0.762	0.197	1.32e-218	L	Uba6
H2-K1.2	0	1.28889	0.842	0.303	0	Pl	H2-K1
1700019B21Rik.3	6.13e-286	1.28868	0.749	0.135	1.72e-281	L	1700019B21Rik
Dut.4	3.22e-206	1.2886	0.993	0.442	9.02e-202	In	Dut
Gm28269.12	0	1.28854	0.656	0.102	0	E	Gm28269
Arpc1b.2	0	1.28823	0.972	0.236	0	As3	Arpc1b
Zrsr2.1	0	1.28763	0.985	0.268	0	As2	Zrsr2
Gm10827.9	0	1.28752	0.756	0.271	0	E	Gm10827
Tmem144.14	0	1.28745	0.796	0.188	0	E	Tmem144
Rps5.5	1.55e-185	1.28703	1	0.915	4.34e-181	B	Rps5
Rpl34.2	0	1.28689	1	0.982	0	As3	Rpl34
Gm11808.7	2.8e-125	1.28646	0.912	0.472	7.85e-121	L	Gm11808
Ap2m1.6	0	1.28618	0.898	0.323	0	Pl	Ap2m1
Rpl7a	3.14e-152	1.28618	1	0.815	8.79e-148	As1	Rpl7a
Rangap1.11	0	1.28555	0.881	0.441	0	RS8	Rangap1
Serinc3.5	3.77e-133	1.28502	0.927	0.676	1.05e-128	L	Serinc3
D10Wsu102e.1	0	1.28499	0.941	0.163	0	As2	D10Wsu102e
1700080E11Rik	0	1.28487	0.618	0.04	0	E	1700080E11Rik
Nap1l1.1	0	1.28473	0.996	0.583	0	As2	Nap1l1
1700101O22Rik.13	0	1.28473	0.783	0.2	0	E	1700101O22Rik
Tmem147.7	4.03e-153	1.28456	0.94	0.532	1.13e-148	L	Tmem147
Gapdh	2.76e-149	1.28452	1	0.361	7.73e-145	As1	Gapdh
Gm11808.1	0	1.28435	0.989	0.464	0	As2	Gm11808
Ccdc28a.14	0	1.28378	0.874	0.401	0	E	Ccdc28a
Rpl13	2.32e-189	1.28366	1	0.999	6.51e-185	As1	Rpl13
Slxl1.15	0	1.2835	0.986	0.652	0	E	Slxl1
Rpl15.3	0	1.28342	0.998	0.702	0	A1-4	Rpl15
Slc25a37.8	0	1.2828	0.725	0.132	0	E	Slc25a37
Tcam1.11	0	1.2828	0.677	0.297	0	M	Tcam1
Pgap2.10	0	1.28244	0.643	0.197	0	RS8	Pgap2
9130401M01Rik.1	0	1.28195	0.959	0.184	0	As2	9130401M01Rik
Gm13075.2	0	1.28151	0.625	0.068	0	As3	Gm13075
Atp2b1.6	0	1.28146	0.836	0.201	0	Pl	Atp2b1
Spanxn4.15	0	1.28075	0.881	0.366	0	E	Spanxn4
Akap1.15	0	1.28064	0.856	0.373	0	E	Akap1
Rrm2.4	0	1.28043	0.845	0.288	0	Pl	Rrm2
Best1.14	0	1.28038	0.937	0.465	0	RS8	Best1
Magoh.3	0	1.28024	0.98	0.377	0	A1-4	Magoh
4930428N03Rik.12	0	1.2801	0.709	0.098	0	E	4930428N03Rik
Rps24.6	0	1.27992	1	0.99	0	Pl	Rps24
1190005I06Rik.5	0	1.27973	0.697	0.101	0	E	1190005I06Rik
Rplp1.5	5.98e-168	1.2797	1	0.97	1.67e-163	B	Rplp1
Cmc4.1	0	1.27965	0.666	0.071	0	L	Cmc4
Hsp90ab1.5	1.71e-185	1.2796	1	0.803	4.8e-181	B	Hsp90ab1
Tiparp.6	2e-202	1.27935	0.767	0.219	5.6e-198	L	Tiparp
Ssb.3	0	1.27924	0.989	0.355	0	A1-4	Ssb
Rpl10a.2	5.37e-235	1.27894	1	0.542	1.5e-230	As3	Rpl10a
Rps24.7	1.78e-149	1.27859	1	0.99	4.98e-145	L	Rps24
Rpl13.3	0	1.27801	1	0.999	0	A1-4	Rpl13
Fkbp6.5	1.7e-221	1.27799	0.984	0.403	4.75e-217	B	Fkbp6
Igfbp2.2	0	1.27791	0.967	0.226	0	As3	Igfbp2
Pbdc1.7	7.23e-154	1.27727	0.863	0.371	2.03e-149	L	Pbdc1
Rps23.1	0	1.27648	1	0.995	0	As2	Rps23
Rpl23a.6	0	1.27621	0.996	0.933	0	Pl	Rpl23a
mt-Atp6	5.55e-163	1.27552	1	0.978	1.55e-158	As1	mt-Atp6
Chic2.8	4.08e-260	1.27537	0.969	0.599	1.14e-255	Z	Chic2
Prdx1.7	1.14e-217	1.27513	0.996	0.563	3.19e-213	Z	Prdx1
Mcm5.5	0	1.27505	0.852	0.256	0	Pl	Mcm5
Rps15.3	0	1.27492	1	0.914	0	A1-4	Rps15
Izumo1.16	0	1.27419	0.876	0.374	0	E	Izumo1
Esf1.6	0	1.27386	0.95	0.376	0	Pl	Esf1
Rps12.2	1.06e-295	1.27307	1	0.926	2.96e-291	As3	Rps12
Rpl21.6	0	1.27288	1	0.978	0	Pl	Rpl21
Dmrt1.2	0	1.2728	0.991	0.234	0	As3	Dmrt1
mt-Nd1.2	2.71e-297	1.27269	1	0.886	7.58e-293	As3	mt-Nd1
Fam166a.14	0	1.27262	0.879	0.337	0	E	Fam166a
Taldo1.3	0	1.27217	0.942	0.205	0	A1-4	Taldo1
1700001P01Rik.14	0	1.27217	0.978	0.568	0	RS8	1700001P01Rik
Adk.6	9.12e-220	1.27187	0.769	0.203	2.55e-215	L	Adk
Psmb1.1	8.67e-299	1.27172	0.997	0.673	2.43e-294	As2	Psmb1
Polr2j.6	0	1.27145	0.972	0.397	0	Pl	Polr2j
Trim80.14	0	1.27081	0.779	0.191	0	E	Trim80
Ssb.8	3.8e-260	1.27057	0.971	0.402	1.06e-255	Z	Ssb
Oaz1.2	1.55e-251	1.27052	1	0.813	4.34e-247	As3	Oaz1
Ndufb9.3	0	1.26983	0.998	0.794	0	A1-4	Ndufb9
Rps6.5	4.43e-243	1.26974	1	0.957	1.24e-238	B	Rps6
Arpc3.1	0	1.26966	0.976	0.328	0	As2	Arpc3
Sub1.7	9.38e-166	1.26904	1	0.923	2.63e-161	L	Sub1
mt-Nd3.2	8.85e-278	1.269	0.999	0.573	2.48e-273	As3	mt-Nd3
Rps27l.4	2.56e-166	1.26898	1	0.842	7.17e-162	In	Rps27l
Cited1.2	0	1.26872	0.951	0.183	0	A1-4	Cited1
Srsf2.3	9.75e-173	1.26864	1	0.692	2.73e-168	In	Srsf2
Tsn.8	9.86e-257	1.26859	0.952	0.462	2.76e-252	Z	Tsn
H2afv.4	4.69e-161	1.26769	0.995	0.549	1.31e-156	In	H2afv
March5.6	5.61e-146	1.26755	0.855	0.392	1.57e-141	L	2022-03-05
4930522H14Rik.13	0	1.26752	0.95	0.475	0	RS6	4930522H14Rik
1700041C23Rik.14	0	1.26719	0.961	0.528	0	RS6	1700041C23Rik
Tex33.16	0	1.26718	0.994	0.668	0	E	Tex33
Nudc.1	0	1.26715	0.996	0.571	0	As2	Nudc
Ncl.1	2.81e-261	1.26596	1	0.391	7.88e-257	As2	Ncl
1700029I15Rik.14	0	1.26583	0.945	0.483	0	RS8	1700029I15Rik
Unc50.6	4.56e-261	1.26541	0.937	0.485	1.28e-256	Z	Unc50
Hells.3	2.79e-197	1.26524	0.998	0.33	7.8e-193	In	Hells
Vkorc1.2	0	1.26495	0.916	0.188	0	A1-4	Vkorc1
4930523C07Rik.14	0	1.26483	0.815	0.208	0	RS8	4930523C07Rik
Dynlrb1.4	1.44e-223	1.26481	0.986	0.328	4.04e-219	In	Dynlrb1
Tex29.13	0	1.2648	0.958	0.478	0	RS6	Tex29
Ywhab.3	0	1.26441	0.955	0.301	0	A1-4	Ywhab
Cyp51.12	0	1.26421	0.851	0.381	0	E	Cyp51
Gpd2.14	0	1.26412	0.942	0.485	0	RS8	Gpd2
Atp5a1.5	5.62e-229	1.2639	0.993	0.716	1.57e-224	B	Atp5a1
Lsm8.1	0	1.26315	0.993	0.489	0	As2	Lsm8
Pwwp2b.14	0	1.26285	0.804	0.229	0	E	Pwwp2b
Fkbp6.4	1.53e-177	1.26274	0.993	0.405	4.27e-173	In	Fkbp6
Snrpe.3	0	1.26213	0.998	0.564	0	A1-4	Snrpe
Arpp19.2	4.32e-304	1.26081	1	0.6	1.21e-299	As3	Arpp19
Setx.8	1.41e-170	1.2607	0.865	0.551	3.94e-166	Z	Setx
Rpl18.1	0	1.26069	1	0.983	0	As2	Rpl18
Sppl2c.12	0	1.26058	0.744	0.141	0	E	Sppl2c
Tagln2.1	0	1.26044	0.846	0.05	0	As2	Tagln2
Serf2.2	0	1.26006	1	0.943	0	As3	Serf2
Selm.1	0	1.25981	0.941	0.204	0	In	Selm
Hsp90ab1.4	9.92e-143	1.25958	1	0.804	2.78e-138	In	Hsp90ab1
Stk31.3	8.85e-151	1.25941	0.902	0.43	2.48e-146	L	Stk31
Lsm7.2	0	1.25927	0.977	0.298	0	As3	Lsm7
Thegl.10	0	1.25917	0.76	0.161	0	E	Thegl
1110017D15Rik.14	0	1.25893	0.961	0.563	0	E	1110017D15Rik
U2af1.2	0	1.25889	0.982	0.42	0	A1-4	U2af1
Saraf.4	1.66e-233	1.25846	0.938	0.606	4.63e-229	Z	Saraf
Tmem210.13	0	1.25845	0.972	0.548	0	RS6	Tmem210
Luc7l3.7	1.05e-152	1.25786	0.894	0.367	2.95e-148	L	Luc7l3
Hmgb3.2	0	1.25746	0.985	0.25	0	As3	Hmgb3
Taf1d.4	1.25e-204	1.25739	0.968	0.38	3.51e-200	In	Taf1d
Rpl17.6	0	1.2572	1	0.934	0	Pl	Rpl17
Rps11.4	2.29e-129	1.25705	1	0.974	6.4e-125	In	Rps11
Ier3ip1.5	1.93e-261	1.25703	0.993	0.742	5.41e-257	Z	Ier3ip1
Rpl23a.4	1.62e-144	1.257	1	0.935	4.54e-140	In	Rpl23a
Taf7l.4	1e-192	1.25691	0.995	0.438	2.81e-188	In	Taf7l
Srsf2.6	5.78e-126	1.25688	0.987	0.693	1.62e-121	L	Srsf2
Calm2.5	1.67e-227	1.25677	0.996	0.947	4.66e-223	Z	Calm2
Hdgfrp2.5	3.54e-135	1.25645	0.889	0.539	9.92e-131	L	Hdgfrp2
Strbp.4	1.32e-134	1.25644	0.933	0.578	3.69e-130	L	Strbp
Rpl28	7e-155	1.25619	1	0.962	1.96e-150	As1	Rpl28
1700012A03Rik.11	0	1.25618	0.719	0.102	0	E	1700012A03Rik
Cox6b1.4	2.49e-171	1.2558	0.993	0.483	6.96e-167	In	Cox6b1
Hspa5.5	4.41e-132	1.25554	0.997	0.899	1.23e-127	L	Hspa5
Dynlrb1.6	0	1.25507	0.956	0.313	0	Pl	Dynlrb1
Kif2b.15	0	1.25506	0.981	0.605	0	E	Kif2b
Vkorc1.5	0	1.25457	0.85	0.234	0	Pl	Vkorc1
Lyzl6.13	0	1.25365	0.972	0.546	0	RS6	Lyzl6
Rnf151.14	0	1.25361	0.998	0.68	0	RS8	Rnf151
Cycs.7	2.48e-148	1.25352	0.948	0.417	6.95e-144	L	Cycs
Rps7	5.84e-193	1.25339	1	0.996	1.63e-188	As1	Rps7
Strbp.5	1.87e-242	1.25293	0.943	0.573	5.23e-238	Z	Strbp
BC049730.9	1.68e-290	1.25238	0.792	0.278	4.7e-286	D	BC049730
Alyref.3	0	1.25237	0.949	0.305	0	A1-4	Alyref
Zc3h13.7	1.97e-142	1.2522	0.746	0.264	5.52e-138	L	Zc3h13
Osbpl7	0	1.2507	0.495	0.045	0	E	Osbpl7
Pdcd11.2	0	1.24999	0.954	0.266	0	As3	Pdcd11
Hdac11.13	0	1.24999	0.713	0.156	0	RS8	Hdac11
Anp32b.5	2.68e-193	1.2499	0.995	0.443	7.49e-189	B	Anp32b
Hmgn1.1	2.24e-259	1.24945	0.996	0.703	6.27e-255	As2	Hmgn1
Ppa1.2	0	1.24943	0.99	0.308	0	As3	Ppa1
Rae1.7	1.95e-135	1.24938	0.94	0.576	5.47e-131	L	Rae1
Slc25a5.1	0	1.24929	0.925	0.123	0	As2	Slc25a5
Por.2	1.36e-192	1.24917	0.728	0.208	3.81e-188	L	Por
Zp3r.12	0	1.2489	0.89	0.395	0	RS4	Zp3r
Rps11.5	3.14e-164	1.2486	1	0.974	8.79e-160	B	Rps11
Romo1.2	0	1.2486	0.991	0.444	0	As3	Romo1
Ankrd11	4.54e-200	1.24812	0.969	0.331	1.27e-195	As1	Ankrd11
Siva1	9.5e-157	1.24793	0.997	0.413	2.66e-152	As1	Siva1
Hspb11	0	1.2479	0.917	0.471	0	Pl	Hspb11
Psmb1.4	3.18e-173	1.24746	0.998	0.677	8.9e-169	In	Psmb1
Rps15.4	2.94e-156	1.24661	1	0.921	8.22e-152	In	Rps15
H3f3b.5	0	1.24652	1	0.999	0	Pl	H3f3b
Dek.4	3.63e-206	1.24646	0.981	0.499	1.02e-201	B	Dek
Kdm5a.6	0	1.24629	0.905	0.375	0	Pl	Kdm5a
Ssb.4	1.19e-190	1.24628	0.998	0.407	3.33e-186	In	Ssb
1700008K24Rik.11	0	1.24606	0.932	0.78	0	M	1700008K24Rik
Cypt12.14	0	1.24546	0.994	0.647	0	RS8	Cypt12
Fhl5.15	0	1.24539	0.955	0.48	0	E	Fhl5
4921530L21Rik.12	0	1.24535	0.716	0.138	0	E	4921530L21Rik
Snrpg.4	2.34e-149	1.24528	1	0.812	6.54e-145	In	Snrpg
Zrsr2.3	0	1.24503	0.953	0.216	0	A1-4	Zrsr2
Rpl35.3	0	1.24502	1	0.892	0	A1-4	Rpl35
Rheb.1	0	1.24487	0.975	0.405	0	A1-4	Rheb
1700067P10Rik.14	0	1.24482	0.979	0.561	0	RS8	1700067P10Rik
Iqcf6.11	0	1.24482	0.697	0.097	0	E	Iqcf6
Dut.3	0	1.24452	0.983	0.393	0	A1-4	Dut
Rpl27a.2	3.24e-248	1.24418	1	0.959	9.07e-244	As3	Rpl27a
Cbx1.3	0	1.24378	0.937	0.405	0	Pl	Cbx1
Mrpl14	8.56e-307	1.24362	0.961	0.214	2.4e-302	As1	Mrpl14
Rps25.1	0	1.24357	1	0.974	0	As2	Rps25
Rps27a.2	4.96e-244	1.24348	1	0.934	1.39e-239	As3	Rps27a
Cenpa.1	0	1.24339	0.957	0.214	0	As2	Cenpa
Atp5f1.6	5.55e-136	1.24334	0.984	0.767	1.55e-131	L	Atp5f1
Ube2t.1	0	1.24328	0.955	0.513	0	Pl	Ube2t
Polr2e.3	0	1.24325	0.97	0.497	0	A1-4	Polr2e
Rpl31.6	0	1.24317	0.999	0.951	0	Pl	Rpl31
Parp1	1.4e-189	1.24302	0.986	0.408	3.91e-185	As1	Parp1
Creb3l4.14	0	1.24278	0.993	0.617	0	RS8	Creb3l4
Aif1.14	0	1.24275	0.975	0.553	0	RS8	Aif1
Fbxo24.14	0	1.24264	0.807	0.232	0	E	Fbxo24
Nme1.2	0	1.24242	0.996	0.487	0	As3	Nme1
Uqcr11.4	2.87e-153	1.24229	0.998	0.67	8.03e-149	In	Uqcr11
Rps19.8	1.03e-177	1.24205	1	0.921	2.88e-173	Z	Rps19
Hyal5.15	0	1.24187	0.881	0.352	0	RS8	Hyal5
Gm11808.5	5.63e-204	1.24186	0.965	0.468	1.58e-199	B	Gm11808
Rsph1.10	0	1.24178	0.951	0.871	0	D	Rsph1
Rpl3.4	3.31e-154	1.2416	1	0.804	9.27e-150	In	Rpl3
Taldo1.2	0	1.24144	0.987	0.256	0	As3	Taldo1
Pex5l.13	0	1.24135	0.873	0.254	0	RS8	Pex5l
mt-Cytb.6	0	1.24085	1	0.875	0	Pl	mt-Cytb
Tsc22d4.13	0	1.24066	0.994	0.786	0	RS6	Tsc22d4
Rpl26.5	5.81e-275	1.2404	1	0.996	1.63e-270	B	Rpl26
Lsm3.4	1.32e-185	1.23964	0.993	0.484	3.69e-181	In	Lsm3
Cox6a1.3	0	1.23938	0.999	0.891	0	A1-4	Cox6a1
Ralbp1.2	0	1.23925	0.988	0.403	0	As3	Ralbp1
Akr1a1.1	0	1.23923	0.984	0.339	0	As2	Akr1a1
Akr1b3.7	1.36e-182	1.23921	0.997	0.657	3.8e-178	P	Akr1b3
Gnb2l1.5	5.29e-201	1.23918	0.996	0.534	1.48e-196	B	Gnb2l1
Ube2t.4	4.27e-167	1.23917	0.995	0.525	1.2e-162	P	Ube2t
Rbm39.3	0	1.23911	0.995	0.652	0	A1-4	Rbm39
Rps19.7	8.36e-103	1.23911	1	0.922	2.34e-98	L	Rps19
Rpl22.7	7.31e-110	1.23799	0.992	0.667	2.05e-105	L	Rpl22
Itpa.5	0	1.23791	0.901	0.262	0	B	Itpa
Scp2d1.14	0	1.23745	0.993	0.614	0	RS8	Scp2d1
4930563D23Rik.14	0	1.2374	0.888	0.326	0	RS8	4930563D23Rik
Slc25a31.6	0	1.23704	0.954	0.575	0	Pl	Slc25a31
Psma7	1.52e-175	1.23687	1	0.33	4.26e-171	As1	Psma7
Dnajb8.13	0	1.23685	0.895	0.313	0	RS8	Dnajb8
mt-Nd1.7	1.97e-146	1.23682	1	0.888	5.51e-142	L	mt-Nd1
Taf7l.5	3.14e-229	1.23668	0.977	0.436	8.8e-225	B	Taf7l
Uqcrh.5	1.07e-225	1.23665	0.998	0.818	2.99e-221	B	Uqcrh
Rpl27a	1.2e-118	1.23662	1	0.96	3.35e-114	As1	Rpl27a
Nap1l1.2	0	1.23592	1	0.583	0	As3	Nap1l1
4921507P07Rik.7	0	1.2358	0.709	0.093	0	E	4921507P07Rik
Cypt3.14	0	1.23546	0.879	0.437	0	E	Cypt3
Ctsd.5	7.95e-298	1.23499	0.906	0.263	2.23e-293	B	Ctsd
Ppib.1	0	1.23482	0.991	0.398	0	As2	Ppib
Gnb2l1.3	0	1.23453	0.995	0.494	0	A1-4	Gnb2l1
Esf1.8	4.46e-256	1.23442	0.916	0.386	1.25e-251	Z	Esf1
Lyzl1.14	0	1.23413	0.964	0.523	0	RS8	Lyzl1
Rpl41.6	0	1.23368	1	1	0	Pl	Rpl41
Col22a1.16	0	1.23302	0.919	0.444	0	E	Col22a1
Fam209.13	0	1.23272	0.99	0.669	0	RS6	Fam209
Rps18.2	3.42e-261	1.23265	1	0.984	9.58e-257	As3	Rps18
4930404N11Rik.14	0	1.23212	0.972	0.524	0	RS8	4930404N11Rik
Sycp3.7	2.3e-142	1.23155	0.997	0.755	6.45e-138	P	Sycp3
RP23-235M8.7.8	0	1.23154	0.943	0.135	0	P	RP23-235M8.7
Asb8.3	0	1.23142	0.744	0.222	0	E	Asb8
Ppia.9	1.91e-203	1.2314	1	0.991	5.34e-199	P	Ppia
1700016C15Rik.9	0	1.23109	0.675	0.084	0	E	1700016C15Rik
Rpl38.1	9.79e-305	1.23085	1	0.973	2.74e-300	As2	Rpl38
Gm43003.1	0	1.2305	0.625	0.048	0	E	Gm43003
Meioc.5	0	1.23042	0.868	0.343	0	Pl	Meioc
Ddx43.1	6.51e-238	1.23036	0.684	0.144	1.82e-233	L	Ddx43
Esd.1	0	1.23027	0.967	0.252	0	As2	Esd
Rpl6.3	0	1.23019	1	0.909	0	A1-4	Rpl6
Rpl36.5	1.18e-266	1.22993	1	0.991	3.29e-262	B	Rpl36
Mrpl28.3	0	1.22979	0.973	0.411	0	A1-4	Mrpl28
Tbc1d23.14	0	1.22947	0.86	0.385	0	E	Tbc1d23
4933436I01Rik.14	0	1.22909	0.703	0.175	0	E	4933436I01Rik
Gm6760.13	0	1.22853	0.785	0.234	0	E	Gm6760
Znrf4.15	0	1.22791	0.992	0.651	0	E	Znrf4
Iah1.2	0	1.22784	0.97	0.248	0	As3	Iah1
Rock1.5	4.78e-127	1.22761	0.868	0.454	1.34e-122	L	Rock1
Mtl5.10	5.55e-199	1.22694	0.911	0.544	1.55e-194	D	Mtl5
Eny2.8	4.86e-260	1.22635	0.9	0.393	1.36e-255	Z	Eny2
1700109H08Rik.14	0	1.22552	0.94	0.441	0	RS8	1700109H08Rik
Fam71f1.15	0	1.22549	0.851	0.322	0	E	Fam71f1
Snrnp40.3	1.77e-211	1.22505	0.973	0.399	4.96e-207	In	Snrnp40
Gm16226.14	0	1.22476	0.851	0.285	0	E	Gm16226
Srsf2.2	0	1.22455	0.997	0.664	0	A1-4	Srsf2
Gnb1.2	0	1.22454	0.994	0.481	0	As3	Gnb1
Rheb.3	1.14e-222	1.22449	0.97	0.449	3.2e-218	B	Rheb
Wdr89.2	1.05e-305	1.22431	0.996	0.603	2.93e-301	As3	Wdr89
Ndufa3.5	1.63e-208	1.22402	0.975	0.562	4.57e-204	B	Ndufa3
Erich3.15	0	1.22314	0.902	0.431	0	E	Erich3
Mif.4	1.57e-173	1.22298	1	0.374	4.38e-169	In	Mif
Rplp2.5	9.38e-155	1.22287	1	0.964	2.63e-150	B	Rplp2
Rpain.1	1.92e-141	1.22273	0.852	0.408	5.36e-137	L	Rpain
Top1.4	4.52e-130	1.22259	0.94	0.517	1.26e-125	L	Top1
mt-Cytb	1.62e-123	1.22233	1	0.879	4.53e-119	As1	mt-Cytb
Aqp7.14	0	1.22136	0.928	0.423	0	RS8	Aqp7
Gcat.3	0	1.2212	0.868	0.116	0	A1-4	Gcat
Coq7.2	0	1.22067	0.99	0.311	0	As3	Coq7
Creb3l4.15	0	1.22033	0.978	0.614	0	E	Creb3l4
Tor1aip1.13	0	1.21997	0.961	0.626	0	RS8	Tor1aip1
Nsa2	5.65e-168	1.21982	0.997	0.525	1.58e-163	As1	Nsa2
Polr2f	6.15e-150	1.21979	1	0.568	1.72e-145	As1	Polr2f
BC048507.14	0	1.21973	0.809	0.255	0	E	BC048507
Cnbp.8	5.93e-217	1.21933	0.975	0.672	1.66e-212	Z	Cnbp
Lmnb2.14	0	1.21901	0.923	0.489	0	RS8	Lmnb2
Fkbp6.2	4.94e-306	1.21896	0.999	0.397	1.38e-301	As3	Fkbp6
Llph.7	2.4e-153	1.21895	0.865	0.363	6.72e-149	L	Llph
Ccdc169.13	0	1.2188	0.928	0.412	0	RS8	Ccdc169
Fam110a.12	0	1.21804	0.8	0.266	0	E	Fam110a
Gm4275.13	0	1.21789	0.886	0.328	0	RS8	Gm4275
Oxct2a	0	1.21779	0.649	0.057	0	E	Oxct2a
Tmed4.7	0	1.21773	0.699	0.422	0	M	Tmed4
Hnrnpdl.2	0	1.21733	0.999	0.429	0	As3	Hnrnpdl
Asns.6	0	1.21699	0.758	0.242	0	E	Asns
Rps25.5	6.36e-242	1.21671	1	0.974	1.78e-237	B	Rps25
Rps15a.3	0	1.21645	1	0.982	0	A1-4	Rps15a
Itpa.4	2.88e-284	1.21621	0.948	0.264	8.05e-280	In	Itpa
Tekt5.11	0	1.21613	0.849	0.304	0	E	Tekt5
Adam6a.15	0	1.21612	0.749	0.168	0	E	Adam6a
Sec22b.3	0	1.21583	0.847	0.304	0	Pl	Sec22b
Eif5a.6	7.77e-197	1.21564	1	0.962	2.18e-192	P	Eif5a
Ccdc25.3	0	1.21513	0.842	0.279	0	Pl	Ccdc25
Rpl17.8	1.24e-217	1.21512	1	0.935	3.48e-213	Z	Rpl17
Senp6.3	1.64e-155	1.2149	0.837	0.348	4.58e-151	L	Senp6
Micall1.1	0	1.21473	0.66	0.118	0	E	Micall1
Cuta.4	3.31e-227	1.21449	0.968	0.316	9.26e-223	In	Cuta
Polr2j.4	6.75e-185	1.21438	0.984	0.411	1.89e-180	In	Polr2j
Ddit4	0	1.2141	0.878	0.04	0	As1	Ddit4
2010107E04Rik.3	0	1.2139	0.999	0.83	0	A1-4	2010107E04Rik
Rps29.6	0	1.21385	1	0.997	0	Pl	Rps29
Auts2.2	0	1.21312	0.953	0.22	0	As3	Auts2
Mat2b	1.81e-264	1.21269	0.983	0.257	5.07e-260	As1	Mat2b
Atxn7l3b.10	3.89e-247	1.21232	0.983	0.852	1.09e-242	D	Atxn7l3b
Lin28a	0	1.21202	0.906	0.058	0	As1	Lin28a
Dcst1.14	0	1.21137	0.829	0.265	0	RS6	Dcst1
Polr1c	1.74e-175	1.21134	0.992	0.542	4.86e-171	As1	Polr1c
Tsks.14	0	1.21129	0.955	0.48	0	RS8	Tsks
BC048562.13	0	1.21124	0.887	0.321	0	RS8	BC048562
Isg20l2.4	0	1.21124	0.737	0.224	0	E	Isg20l2
Rps20	9.71e-180	1.21115	1	0.997	2.72e-175	As1	Rps20
Klf17.14	0	1.21104	0.769	0.135	0	RS8	Klf17
Rpl9.1	0	1.211	1	0.936	0	As2	Rpl9
Zfp706.6	0	1.21097	0.96	0.551	0	Pl	Zfp706
Sh3rf2.13	0	1.21064	0.834	0.27	0	E	Sh3rf2
Fam78a.13	0	1.21055	0.865	0.378	0	E	Fam78a
Gng5.8	6.81e-284	1.21046	1	0.954	1.91e-279	Z	Gng5
Ccdc115.2	0	1.21042	0.888	0.257	0	B	Ccdc115
Prr27.12	0	1.21038	0.899	0.411	0	RS4	Prr27
Trap1a.4	0	1.21037	0.799	0.212	0	Pl	Trap1a
Rbp1	0	1.21035	0.86	0.073	0	As3	Rbp1
Snrpb.2	2.19e-263	1.21031	0.999	0.496	6.14e-259	As3	Snrpb
Pcgf5.3	0	1.21005	0.964	0.286	0	A1-4	Pcgf5
Rps23.2	0	1.21004	1	0.995	0	As3	Rps23
Fkbp6.1	6.65e-282	1.20984	0.991	0.398	1.86e-277	As2	Fkbp6
Pomp.1	3.31e-302	1.20947	0.991	0.548	9.26e-298	As2	Pomp
Rbx1.2	0	1.2093	0.999	0.664	0	As3	Rbx1
Chuk.3	0	1.20929	0.835	0.222	0	Pl	Chuk
Rpl10a.3	0	1.20912	1	0.507	0	A1-4	Rpl10a
Rbmx2.4	0	1.20839	0.839	0.206	0	Pl	Rbmx2
Rpl12.2	7.54e-234	1.20839	1	0.872	2.11e-229	As3	Rpl12
Rnf20.4	5.86e-197	1.20823	0.723	0.193	1.64e-192	L	Rnf20
Stradb.2	1.32e-199	1.20815	0.684	0.172	3.69e-195	L	Stradb
Elavl3.1	0	1.20799	0.605	0.07	0	Z	Elavl3
Efcab9.12	0	1.20787	0.96	0.576	0	RS4	Efcab9
Rpl4.4	6.31e-158	1.20787	1	0.921	1.77e-153	In	Rpl4
Prim1.3	0	1.20781	0.759	0.173	0	Pl	Prim1
H3f3b.3	0	1.20748	1	0.999	0	A1-4	H3f3b
Ssr2.2	8.84e-180	1.20742	0.998	0.557	2.48e-175	In	Ssr2
Atp5c1.4	5.36e-188	1.20691	1	0.741	1.5e-183	In	Atp5c1
Psmb1.2	3.67e-292	1.2069	1	0.672	1.03e-287	As3	Psmb1
Trap1a.3	0	1.20681	0.858	0.223	0	B	Trap1a
H2-Ab1.1	0	1.20678	0.642	0.086	0	L	H2-Ab1
Vps35.6	1.19e-132	1.20673	0.894	0.51	3.33e-128	L	Vps35
4930557A04Rik.12	0	1.20656	0.661	0.176	0	RS8	4930557A04Rik
Nxf2.6	0	1.20627	0.873	0.307	0	Pl	Nxf2
Fubp1.4	1.95e-191	1.20613	0.984	0.46	5.46e-187	In	Fubp1
S100pbp.2	6.1e-164	1.20579	0.816	0.308	1.71e-159	L	S100pbp
H1f0.3	0	1.20571	0.783	0.185	0	Pl	H1f0
Oxct2b	0	1.2055	0.656	0.048	0	E	Oxct2b
Srsf6.6	3.06e-131	1.20533	0.915	0.434	8.58e-127	L	Srsf6
Mageb4.1	0	1.20517	0.944	0.167	0	As2	Mageb4
Pgam1	2.44e-247	1.20455	0.981	0.26	6.84e-243	As1	Pgam1
Prok2.10	1.08e-244	1.20452	0.867	0.428	3.02e-240	D	Prok2
Psma8.8	8.71e-218	1.20414	0.856	0.397	2.44e-213	D	Psma8
1700097N02Rik.8	4.9e-209	1.20399	0.943	0.324	1.37e-204	P	1700097N02Rik
Rps10.2	4.84e-263	1.20359	1	0.902	1.35e-258	As3	Rps10
Usp26.8	2.49e-86	1.20345	0.608	0.332	6.96e-82	Z	Usp26
Gabarapl1.12	0	1.20326	0.952	0.546	0	RS8	Gabarapl1
Coq7.4	9.87e-224	1.20219	0.961	0.32	2.76e-219	In	Coq7
Foxf1	0	1.2019	0.931	0.026	0	As1	Foxf1
Glg1.7	2.49e-170	1.20189	0.762	0.243	6.98e-166	L	Glg1
Sumo2.4	1.17e-142	1.20181	1	0.653	3.27e-138	In	Sumo2
Fth1.5	1.87e-182	1.20178	0.998	0.708	5.24e-178	B	Fth1
Prdx1.5	3.57e-181	1.20173	0.998	0.565	9.99e-177	B	Prdx1
Etnk1.10	0	1.20131	0.91	0.497	0	RS8	Etnk1
Meiob	0	1.20103	0.642	0.071	0	L	Meiob
Gm4275.14	0	1.20079	0.834	0.325	0	E	Gm4275
Lsm6.2	0	1.20067	0.995	0.365	0	As3	Lsm6
Atp5g3.2	0	1.20049	0.986	0.44	0	As3	Atp5g3
Rpl31.5	1.46e-216	1.20044	1	0.952	4.07e-212	B	Rpl31
Rpl21.4	8.84e-163	1.19993	1	0.979	2.48e-158	In	Rpl21
Spata20.14	0	1.19986	0.973	0.603	0	RS8	Spata20
Tex11.1	0	1.19976	0.884	0.188	0	In	Tex11
Txlng.1	4.65e-275	1.1997	0.679	0.121	1.3e-270	L	Txlng
Atr.1	8.67e-155	1.1995	0.889	0.4	2.43e-150	L	Atr
Myl12a.3	0	1.19934	0.98	0.406	0	A1-4	Myl12a
Cdc20.3	1.26e-163	1.19912	0.995	0.746	3.54e-159	In	Cdc20
Zp3r.14	0	1.19885	0.923	0.429	0	RS8	Zp3r
Mmd.2	0	1.19879	0.949	0.155	0	As3	Mmd
Samd4.14	0	1.19854	0.95	0.519	0	RS8	Samd4
Cldn34c4.14	0	1.1983	0.803	0.224	0	RS8	Cldn34c4
Pfn3.14	0	1.19827	0.938	0.416	0	RS8	Pfn3
Rpl7a.5	4.61e-205	1.19812	1	0.813	1.29e-200	B	Rpl7a
Ube2e3.6	0	1.19792	0.912	0.332	0	Pl	Ube2e3
Ndufs8.2	0	1.1978	0.994	0.391	0	As3	Ndufs8
Gsr.1	0	1.19769	0.979	0.26	0	As2	Gsr
Ubl4b.13	0	1.19761	0.943	0.429	0	RS8	Ubl4b
Lmo1.1	0	1.19715	0.928	0.136	0	As3	Lmo1
Dxo.2	0	1.19618	0.861	0.38	0	Pl	Dxo
Phf13.2	0	1.19608	0.977	0.356	0	As3	Phf13
Gm29666.3	0	1.19606	0.487	0.115	0	A1-4	Gm29666
Gm21190.12	0	1.1959	0.599	0.262	0	RS2	Gm21190
4931428F04Rik.11	0	1.19559	0.741	0.193	0	E	4931428F04Rik
Gal3st1.2	0	1.19553	0.642	0.061	0	L	Gal3st1
Cdkn2a.2	0	1.19549	0.987	0.266	0	As3	Cdkn2a
Trim17.14	0	1.19543	0.86	0.332	0	E	Trim17
Lsm3.3	0	1.19527	0.991	0.438	0	A1-4	Lsm3
D5Ertd579e.1	7.48e-194	1.19515	0.756	0.22	2.09e-189	L	D5Ertd579e
Zbtb16	0	1.19497	0.956	0.072	0	As1	Zbtb16
Yrdc.5	1.17e-130	1.19477	0.907	0.481	3.27e-126	L	Yrdc
Tpr.6	0	1.19463	0.948	0.465	0	Pl	Tpr
Gnas.3	3.41e-155	1.19456	0.614	0.248	9.54e-151	Z	Gnas
C1qbp.1	0	1.19436	0.973	0.34	0	As2	C1qbp
Ccng1.1	0	1.19423	0.823	0.075	0	A1-4	Ccng1
Rpl7a.3	0	1.19421	1	0.798	0	A1-4	Rpl7a
Pgd.7	1.82e-200	1.1942	0.759	0.21	5.09e-196	L	Pgd
Pcsk1n	0	1.19361	0.884	0.209	0	As3	Pcsk1n
Mcm2.2	0	1.19355	0.896	0.14	0	A1-4	Mcm2
Rps28.3	0	1.19345	1	0.967	0	A1-4	Rps28
Rps27rt.5	0	1.1934	0.948	0.636	0	Pl	Rps27rt
Nol8.8	7.14e-215	1.19327	0.941	0.654	2e-210	Z	Nol8
Fbxw2.7	1.12e-158	1.1931	0.819	0.292	3.13e-154	L	Fbxw2
Swt1.1	0	1.19294	0.955	0.613	0	Pl	Swt1
Ndufs8.4	2.2e-200	1.19256	0.982	0.399	6.17e-196	In	Ndufs8
Cox7b.1	0	1.19251	0.934	0.164	0	As2	Cox7b
Cox7b	0	1.19218	0.978	0.175	0	As1	Cox7b
Psme1.1	0	1.19217	0.944	0.181	0	As2	Psme1
Rps27rt.6	3.52e-115	1.19217	0.935	0.644	9.85e-111	L	Rps27rt
Rpl8.3	0	1.19195	1	0.981	0	A1-4	Rpl8
Mrps36.7	0	1.1911	0.915	0.527	0	E	Mrps36
Tmem5.5	0	1.191	0.774	0.191	0	Z	Tmem5
Ccin.13	0	1.19089	0.793	0.229	0	E	Ccin
Pbld2.1	1.95e-234	1.19041	0.398	0.072	5.46e-230	As3	Pbld2
Ppa1.3	0	1.19016	0.956	0.259	0	A1-4	Ppa1
Fkbp3.3	0	1.18999	0.977	0.3	0	A1-4	Fkbp3
Igfbp2.3	0	1.18991	0.909	0.176	0	A1-4	Igfbp2
Rpl30	7.81e-194	1.18981	1	0.983	2.19e-189	As1	Rpl30
1700034E13Rik.13	0	1.18969	0.796	0.239	0	E	1700034E13Rik
Selm	0	1.18957	0.878	0.144	0	A1-4	Selm
Dnajc9.11	0	1.18949	0.866	0.435	0	E	Dnajc9
Lpp.8	0	1.18946	0.714	0.166	0	E	Lpp
Psmb2.1	3.33e-277	1.18938	0.997	0.61	9.31e-273	As2	Psmb2
Cdc42ep3.10	1.13e-203	1.18886	0.919	0.558	3.16e-199	D	Cdc42ep3
Gm16226.13	0	1.18869	0.874	0.29	0	RS8	Gm16226
Actb.3	0	1.18844	0.998	0.804	0	A1-4	Actb
Tex38.13	0	1.18805	0.888	0.371	0	RS6	Tex38
Akr1a1	2.17e-191	1.18785	0.989	0.348	6.07e-187	As1	Akr1a1
4930415F15Rik.13	0	1.18782	0.802	0.267	0	E	4930415F15Rik
Rps21.6	6.97e-281	1.1876	0.998	0.842	1.95e-276	Pl	Rps21
Naa15.2	2.61e-237	1.18695	0.913	0.505	7.3e-233	Z	Naa15
Ecsit.2	7.71e-137	1.18646	0.829	0.381	2.16e-132	L	Ecsit
Best1.15	0	1.18642	0.923	0.461	0	E	Best1
2610524H06Rik	0	1.18612	0.953	0.193	0	As1	2610524H06Rik
Tmem256	1.78e-276	1.18612	0.986	0.232	4.99e-272	As1	Tmem256
Tmem199.7	8.53e-159	1.1861	0.808	0.303	2.39e-154	L	Tmem199
Rps2.5	2.93e-157	1.18605	1	0.885	8.2e-153	B	Rps2
Ssr2.5	9.14e-119	1.1856	0.93	0.559	2.56e-114	L	Ssr2
Ctsd.3	0	1.18556	0.938	0.205	0	A1-4	Ctsd
Tmem191c.14	0	1.18546	0.938	0.454	0	RS6	Tmem191c
Nanos3	0	1.18541	0.911	0.047	0	As1	Nanos3
Ccer1.14	0	1.18517	0.987	0.64	0	RS8	Ccer1
mt-Nd4.6	0	1.18515	1	0.865	0	Pl	mt-Nd4
Tkfc.8	1e-178	1.18509	0.967	0.434	2.81e-174	P	Tkfc
Mrpl23	2.65e-217	1.18482	0.992	0.3	7.41e-213	As1	Mrpl23
5730508B09Rik.1	6.04e-177	1.18481	0.746	0.229	1.69e-172	L	5730508B09Rik
mt-Atp6.7	1.35e-150	1.18455	1	0.978	3.78e-146	L	mt-Atp6
Fkbp3.5	1.29e-233	1.18421	0.966	0.353	3.62e-229	B	Fkbp3
4921509C19Rik.1	0	1.18413	0.53	0.045	0	E	4921509C19Rik
Smc3.5	0	1.18342	0.955	0.614	0	Pl	Smc3
Rpl37a	2.66e-155	1.1833	1	0.997	7.44e-151	As1	Rpl37a
Hint1.7	3.12e-171	1.18322	0.997	0.943	8.75e-167	L	Hint1
Spata25.13	0	1.18302	0.868	0.314	0	RS8	Spata25
Gatad1.3	1.46e-189	1.183	0.975	0.452	4.09e-185	P	Gatad1
Sin3b.1	0	1.1827	0.996	0.778	0	A1-4	Sin3b
Rpl12.4	5.2e-132	1.18267	1	0.874	1.46e-127	In	Rpl12
4930522H14Rik.14	0	1.18267	0.945	0.488	0	RS8	4930522H14Rik
Dnd1	0	1.18248	0.967	0.181	0	As1	Dnd1
Tmco2.15	0	1.18237	0.988	0.611	0	E	Tmco2
Ptma.1	1.07e-202	1.18232	0.999	0.481	2.99e-198	As2	Ptma
Etfa.3	0	1.18216	0.837	0.255	0	Pl	Etfa
Lsm7.3	0	1.18178	0.942	0.25	0	A1-4	Lsm7
Pfn1.4	5.27e-163	1.18144	1	0.662	1.48e-158	In	Pfn1
AI507597.14	0	1.18119	0.946	0.466	0	RS8	AI507597
Trim17.13	0	1.18083	0.873	0.337	0	RS8	Trim17
Pnisr.5	2.29e-239	1.18055	0.883	0.408	6.4e-235	Z	Pnisr
Rplp0.3	0	1.18039	1	0.996	0	A1-4	Rplp0
Ppp1ca.5	9.52e-262	1.18038	0.97	0.28	2.66e-257	B	Ppp1ca
Gm364.4	0	1.17986	0.851	0.296	0	Pl	Gm364
Brk1.3	0	1.17964	0.978	0.378	0	A1-4	Brk1
Mageb4	0	1.17953	0.961	0.178	0	As1	Mageb4
Rps24.5	5.8e-201	1.17945	1	0.99	1.62e-196	B	Rps24
Rpl3.6	0	1.17913	0.994	0.799	0	Pl	Rpl3
Hook1.13	0	1.17878	0.912	0.596	0	E	Hook1
Tcf25.2	0	1.17845	0.972	0.281	0	As3	Tcf25
Srsf6.2	0	1.17835	0.965	0.384	0	A1-4	Srsf6
Tardbp.3	2.16e-257	1.17833	0.869	0.388	6.05e-253	Z	Tardbp
Psmb2.2	9.24e-291	1.17831	0.999	0.609	2.59e-286	As3	Psmb2
Gfra2.11	0	1.17822	0.6	0.127	0	E	Gfra2
Ung.3	0	1.17811	0.891	0.169	0	A1-4	Ung
Sh3kbp1.14	0	1.178	0.681	0.178	0	E	Sh3kbp1
Fau.1	0	1.17739	1	0.989	0	As2	Fau
Rpl35a.2	0	1.17736	1	0.996	0	As3	Rpl35a
Emc8.2	0	1.17735	0.981	0.324	0	As3	Emc8
Akap3.15	0	1.1773	0.954	0.534	0	E	Akap3
Spag4.15	0	1.17709	0.969	0.598	0	E	Spag4
Rps14.1	0	1.17685	1	0.998	0	As2	Rps14
Cep85.3	3.9e-141	1.17662	0.876	0.413	1.09e-136	L	Cep85
Akap4.15	0	1.17641	0.94	0.507	0	E	Akap4
Ccdc91.13	0	1.17639	0.93	0.477	0	RS8	Ccdc91
Rpl26.1	0	1.17602	1	0.996	0	As2	Rpl26
1700025N23Rik.14	0	1.17591	0.586	0.086	0	RS8	1700025N23Rik
Nap1l1.3	0	1.17586	0.991	0.552	0	A1-4	Nap1l1
Rplp1.6	5.01e-272	1.1757	1	0.969	1.4e-267	Pl	Rplp1
Siva1.6	0	1.17569	0.961	0.398	0	Pl	Siva1
Map7d2.7	1.22e-171	1.17521	0.772	0.23	3.4e-167	L	Map7d2
Usp26.3	0	1.17517	0.924	0.275	0	A1-4	Usp26
Knop1.14	0	1.17514	0.989	0.849	0	RS8	Knop1
Lsm5.5	2.24e-255	1.17493	0.935	0.32	6.28e-251	B	Lsm5
Dlk1.2	0	1.17461	0.87	0.1	0	As3	Dlk1
Anp32b.1	2.92e-240	1.17415	0.995	0.439	8.16e-236	As2	Anp32b
Rpl32.6	0	1.17365	1	0.997	0	Pl	Rpl32
Cox6b1.5	1.23e-199	1.17336	0.993	0.48	3.44e-195	B	Cox6b1
AI507597.15	0	1.17326	0.93	0.462	0	E	AI507597
1700011A15Rik.14	0	1.17317	0.972	0.595	0	RS6	1700011A15Rik
Atpaf2.3	1.29e-121	1.17308	0.847	0.456	3.6e-117	L	Atpaf2
Zcrb1.7	1.27e-219	1.17301	0.982	0.705	3.56e-215	Z	Zcrb1
Sec62.5	5.12e-241	1.173	0.969	0.532	1.43e-236	Z	Sec62
Gpr137c	0	1.17297	0.614	0.044	0	L	Gpr137c
Hnrnpa1.2	0	1.17291	0.987	0.386	0	As3	Hnrnpa1
Dpm1.4	1.67e-209	1.17279	0.88	0.495	4.68e-205	Z	Dpm1
Stx12.3	2.37e-149	1.17259	0.759	0.278	6.65e-145	L	Stx12
Alad.2	0	1.17229	0.953	0.229	0	As3	Alad
Gm13166.9	0	1.17201	0.732	0.43	0	M	Gm13166
Tepp.13	0	1.17183	0.851	0.246	0	RS8	Tepp
Dmc1.4	0	1.17146	0.674	0.156	0	Z	Dmc1
Eif3f	3.8e-176	1.1713	1	0.829	1.06e-171	As1	Eif3f
Ralbp1	2.56e-182	1.1712	0.994	0.412	7.15e-178	As1	Ralbp1
Ndufa1.4	2.99e-234	1.17086	0.973	0.404	8.38e-230	B	Ndufa1
mt-Co2.2	0	1.17048	1	0.938	0	As3	mt-Co2
Lman1.3	1.63e-272	1.17041	0.943	0.258	4.57e-268	In	Lman1
Fbl.3	0	1.16909	0.969	0.446	0	A1-4	Fbl
Btg3.8	0	1.16899	0.728	0.197	0	Z	Btg3
mt-Atp6.2	9.03e-292	1.16894	1	0.978	2.53e-287	As3	mt-Atp6
Rpl4.3	0	1.16841	1	0.914	0	A1-4	Rpl4
Prmt1	1.01e-180	1.16829	0.994	0.326	2.83e-176	As1	Prmt1
Tppp2.13	0	1.16817	0.756	0.191	0	E	Tppp2
Fbxo44.10	0	1.1674	0.656	0.172	0	E	Fbxo44
Plpp6.4	0	1.16728	0.666	0.081	0	E	Plpp6
Rps5.3	0	1.16716	1	0.908	0	A1-4	Rps5
Arpp19.6	0	1.16705	0.985	0.596	0	Pl	Arpp19
Atp5g1.1	2.3e-253	1.16686	0.999	0.75	6.44e-249	As2	Atp5g1
Scamp1.14	0	1.1661	0.897	0.453	0	E	Scamp1
Hint2.2	0	1.16587	0.819	0.217	0	B	Hint2
Cenpm.1	6.15e-166	1.1658	0.72	0.222	1.72e-161	L	Cenpm
Sh3d21.13	0	1.16576	0.968	0.592	0	RS6	Sh3d21
Anapc5.6	0	1.16545	0.917	0.359	0	Pl	Anapc5
Mat2a.5	0	1.16523	0.897	0.375	0	Pl	Mat2a
Tmed9.5	2.23e-263	1.16521	0.943	0.323	6.25e-259	B	Tmed9
Mrps24.2	0	1.16513	0.99	0.308	0	As3	Mrps24
Hnrnpa2b1.8	2.49e-119	1.16498	0.997	0.693	6.96e-115	P	Hnrnpa2b1
Smdt1.3	1.06e-178	1.16492	1	0.633	2.96e-174	In	Smdt1
Lig1.2	0	1.16406	0.923	0.247	0	A1-4	Lig1
Rpl21.3	0	1.16404	1	0.977	0	A1-4	Rpl21
Rbbp8.4	4.59e-131	1.164	0.769	0.321	1.28e-126	L	Rbbp8
Dda1.5	0	1.16393	0.866	0.446	0	E	Dda1
Smarca5.6	0	1.16387	0.96	0.603	0	Pl	Smarca5
Lsm7.1	0	1.16375	0.973	0.299	0	As2	Lsm7
Fam216a.6	3.51e-175	1.16361	0.953	0.818	9.82e-171	Z	Fam216a
Mif	9.44e-137	1.16349	0.997	0.376	2.64e-132	As1	Mif
Rpl22	2.78e-101	1.16341	1	0.667	7.78e-97	As1	Rpl22
Atraid.1	0	1.16321	0.799	0.208	0	Pl	Atraid
Fmn1.12	0	1.16317	0.761	0.242	0	E	Fmn1
Spaca4.14	0	1.16293	0.977	0.578	0	RS8	Spaca4
Pdia6.7	2.66e-201	1.16269	0.991	0.793	7.45e-197	Z	Pdia6
Meioc.6	2.54e-129	1.16251	0.826	0.358	7.12e-125	L	Meioc
Chuk.2	0	1.1625	0.853	0.235	0	B	Chuk
Bex2.4	0	1.1624	0.755	0.155	0	Pl	Bex2
Ndufaf3.9	7.73e-144	1.16209	0.989	0.806	2.16e-139	P	Ndufaf3
Rps9.1	0	1.16199	1	0.937	0	As2	Rps9
Ttc24	0	1.16152	0.589	0.044	0	E	Ttc24
Marcksl1	9.87e-165	1.16108	0.997	0.316	2.76e-160	As1	Marcksl1
Hibadh.3	2.69e-152	1.16104	0.767	0.279	7.53e-148	L	Hibadh
Snf8.2	0	1.16087	0.995	0.509	0	As3	Snf8
Cuta.6	0	1.16079	0.895	0.302	0	Pl	Cuta
Zrsr2	1.06e-195	1.16074	0.986	0.279	2.96e-191	As1	Zrsr2
Cypt4.15	0	1.16038	0.996	0.677	0	RS8	Cypt4
Aif1.15	0	1.16019	0.962	0.549	0	E	Aif1
H2afb1.12	0	1.16012	0.811	0.261	0	RS8	H2afb1
Dhps.7	1.23e-138	1.15994	0.728	0.257	3.43e-134	L	Dhps
Dazap1.3	6.19e-180	1.15978	1	0.73	1.73e-175	P	Dazap1
Hsp90aa1.7	0	1.15965	1	1	0	Z	Hsp90aa1
Dynlrb1.5	7.38e-233	1.15965	0.943	0.326	2.07e-228	B	Dynlrb1
Dnajc21.6	9.04e-187	1.15945	0.986	0.466	2.53e-182	P	Dnajc21
Srgap2.1	4.86e-253	1.15902	0.663	0.125	1.36e-248	L	Srgap2
Lsm6.4	1.11e-183	1.15894	0.97	0.374	3.12e-179	In	Lsm6
Ptprf.2	0	1.15884	0.938	0.2	0	As3	Ptprf
Rpl36.6	0	1.15882	1	0.991	0	Pl	Rpl36
Cabs1.12	0	1.15872	0.865	0.264	0	RS8	Cabs1
Fth1.4	6.2e-140	1.15852	1	0.709	1.74e-135	In	Fth1
Trappc6b.5	4.46e-188	1.15847	0.978	0.427	1.25e-183	P	Trappc6b
Rpl37a.5	1.65e-225	1.15801	1	0.997	4.61e-221	B	Rpl37a
Eif1ax.5	3.01e-252	1.15788	0.958	0.312	8.44e-248	B	Eif1ax
Setdb1.3	2.45e-176	1.15765	0.718	0.212	6.85e-172	L	Setdb1
Sumo2.5	5.14e-168	1.15741	0.996	0.651	1.44e-163	B	Sumo2
Gsr	3.22e-222	1.15693	0.989	0.271	9.02e-218	As1	Gsr
Ap2m1.7	1.49e-135	1.15669	0.842	0.34	4.18e-131	L	Ap2m1
4930596D02Rik.13	0	1.15646	0.84	0.287	0	RS8	4930596D02Rik
Sox5.13	0	1.15627	0.953	0.504	0	RS6	Sox5
Srsf3.3	3.18e-170	1.15626	0.998	0.745	8.9e-166	In	Srsf3
H1fx.1	0	1.15623	0.896	0.409	0	A1-4	H1fx
Cdca7.1	0	1.15605	0.926	0.185	0	As2	Cdca7
BC061195.14	0	1.156	0.831	0.379	0	E	BC061195
G3bp1.3	5.27e-200	1.15594	0.746	0.328	1.48e-195	Z	G3bp1
Rpl6.4	7.25e-157	1.15553	1	0.916	2.03e-152	In	Rpl6
Pde6d.6	8.07e-128	1.15533	0.972	0.747	2.26e-123	L	Pde6d
Fam71e1.16	0	1.155	0.98	0.693	0	E	Fam71e1
Sohlh1.1	0	1.1547	0.901	0.188	0	As2	Sohlh1
Acrv1.12	0	1.15466	0.922	0.478	0	RS4	Acrv1
March5.7	2.13e-238	1.15459	0.856	0.387	5.97e-234	Z	2022-03-05
Etfa.2	1.26e-293	1.15434	0.88	0.266	3.53e-289	B	Etfa
Hspb11.2	6.95e-170	1.15421	0.868	0.479	1.95e-165	Z	Hspb11
Ddx39.5	2.93e-161	1.15414	0.978	0.441	8.2e-157	P	Ddx39
Syngr1.3	0	1.15394	0.764	0.152	0	Pl	Syngr1
Ssbp1.2	0	1.15381	0.972	0.275	0	As3	Ssbp1
Spata21.14	0	1.15375	0.966	0.569	0	RS8	Spata21
Banf2.13	0	1.15364	0.867	0.304	0	RS8	Banf2
Cnbd2.13	0	1.15357	0.895	0.378	0	RS8	Cnbd2
Rbms1.13	0	1.15355	0.847	0.421	0	E	Rbms1
Klf7	0	1.15355	0.925	0.109	0	As1	Klf7
mt-Nd3	1.48e-125	1.1535	0.997	0.58	4.14e-121	As1	mt-Nd3
Lsm7	1.36e-191	1.15334	0.983	0.309	3.8e-187	As1	Lsm7
Spert.14	0	1.15322	0.951	0.501	0	RS8	Spert
Gng12.3	0	1.15312	0.918	0.186	0	A1-4	Gng12
Atp5f1.2	0	1.15303	0.995	0.745	0	A1-4	Atp5f1
Samd4.15	0	1.15296	0.948	0.515	0	E	Samd4
Rbm8a.3	0	1.15269	0.991	0.584	0	A1-4	Rbm8a
Oaz3.15	0	1.15263	0.993	0.654	0	RS8	Oaz3
Sdf2l1.4	1.46e-133	1.15262	0.912	0.497	4.08e-129	L	Sdf2l1
Cnih1.2	0	1.15245	0.809	0.177	0	B	Cnih1
Scamp2.13	0	1.15236	0.966	0.604	0	RS6	Scamp2
Saxo1.13	0	1.15208	0.806	0.204	0	RS8	Saxo1
Dctpp1.7	1.81e-135	1.15198	0.935	0.356	5.07e-131	L	Dctpp1
Ccdc185.12	0	1.15157	0.792	0.201	0	RS8	Ccdc185
Emg1.2	0	1.15129	0.999	0.461	0	As3	Emg1
Atxn7l3b.11	0	1.15123	0.927	0.847	0	M	Atxn7l3b
Gm42418.3	0	1.15085	0.918	0.295	0	A1-4	Gm42418
Tmem59.2	1.66e-219	1.15069	0.973	0.524	4.66e-215	B	Tmem59
Cinp.3	9.88e-193	1.15064	0.72	0.197	2.77e-188	L	Cinp
Psmb2.4	4.83e-157	1.15063	1	0.614	1.35e-152	In	Psmb2
1700019D03Rik.14	0	1.15033	0.988	0.594	0	RS8	1700019D03Rik
Cdca8.3	4.09e-169	1.1503	0.979	0.551	1.15e-164	In	Cdca8
Gnb2l1.6	0	1.15024	0.97	0.525	0	Pl	Gnb2l1
1700019N19Rik.14	0	1.15022	0.969	0.575	0	E	1700019N19Rik
Tex33.15	0	1.15014	0.993	0.671	0	RS8	Tex33
C1qbp	2.75e-194	1.15013	0.994	0.349	7.71e-190	As1	C1qbp
Rpl24	1.17e-185	1.14992	1	0.979	3.29e-181	As1	Rpl24
Tfdp2.7	3.16e-161	1.14973	0.723	0.228	8.86e-157	L	Tfdp2
Spaca4.13	0	1.14963	0.97	0.567	0	RS6	Spaca4
Tdrkh.5	2.86e-125	1.14958	0.813	0.377	8e-121	L	Tdrkh
Rpl41.4	2e-164	1.14954	1	1	5.59e-160	In	Rpl41
Rbm3.3	0	1.14913	0.937	0.247	0	A1-4	Rbm3
Ankrd31.1	3.56e-151	1.14903	0.712	0.24	9.98e-147	L	Ankrd31
Syngr1.2	0	1.14882	0.791	0.164	0	B	Syngr1
Mrps7.7	2.65e-140	1.14874	0.806	0.309	7.43e-136	L	Mrps7
Lsm3.6	0	1.14872	0.957	0.472	0	Pl	Lsm3
Spem1.12	0	1.14871	0.677	0.107	0	E	Spem1
Triml1.13	0	1.14848	0.859	0.315	0	RS6	Triml1
Hmgn1.4	7.77e-145	1.14842	1	0.707	2.18e-140	In	Hmgn1
Rps29.5	2.72e-197	1.14837	1	0.997	7.6e-193	B	Rps29
Rps23.8	4.4e-250	1.14823	1	0.995	1.23e-245	Z	Rps23
Mpc1.5	3.37e-199	1.14817	0.84	0.397	9.43e-195	Z	Mpc1
Rpl15.6	2.98e-288	1.14814	0.989	0.72	8.34e-284	Pl	Rpl15
BC051628.15	0	1.14794	0.982	0.626	0	E	BC051628
Smagp.1	0	1.14789	0.914	0.152	0	As2	Smagp
Rps27a.3	0	1.14787	1	0.928	0	A1-4	Rps27a
Loxl2.1	1.34e-301	1.14758	0.389	0.055	3.75e-297	As3	Loxl2
Itsn2.9	0	1.14757	0.829	0.315	0	RS8	Itsn2
Psme1.2	0	1.14735	0.944	0.18	0	As3	Psme1
Fam229a.16	0	1.14721	0.996	0.708	0	E	Fam229a
Glipr1l1.13	0	1.14676	0.932	0.553	0	RS4	Glipr1l1
Sox5os3.12	0	1.14676	0.718	0.156	0	E	Sox5os3
Spaca7.13	0	1.14622	0.958	0.526	0	RS6	Spaca7
mt-Nd3.1	2.2e-228	1.14622	0.976	0.574	6.16e-224	As2	mt-Nd3
Paqr5	0	1.14614	0.62	0.081	0	E	Paqr5
Sec62.3	0	1.14612	0.971	0.525	0	Pl	Sec62
Txnl1.6	0	1.14602	0.947	0.518	0	Pl	Txnl1
Rpl18a.4	4.1e-116	1.14532	1	0.975	1.15e-111	In	Rpl18a
Grip1.13	0	1.14527	0.75	0.187	0	RS8	Grip1
Rora	0	1.14519	0.622	0.074	0	E	Rora
Ubr7.13	0	1.14516	0.862	0.491	0	E	Ubr7
Cirbp.5	2.91e-172	1.14462	0.995	0.566	8.14e-168	B	Cirbp
Prmt1.1	0	1.14453	0.979	0.316	0	As2	Prmt1
Polr2e	1.84e-149	1.14452	0.994	0.537	5.14e-145	As1	Polr2e
Glrx5.2	0	1.1444	0.981	0.336	0	As3	Glrx5
Dennd6b.13	0	1.14434	0.715	0.18	0	RS8	Dennd6b
Spata20.13	0	1.1442	0.967	0.593	0	RS6	Spata20
Cdrt4.13	0	1.14397	0.838	0.325	0	E	Cdrt4
1700009J07Rik	0	1.14382	0.569	0.033	0	E	1700009J07Rik
Trim36.13	0	1.14377	0.945	0.515	0	RS6	Trim36
Srrm1.8	1.93e-213	1.14369	0.899	0.445	5.4e-209	Z	Srrm1
Wbscr28.13	0	1.14364	0.848	0.29	0	RS8	Wbscr28
Psap.3	0	1.14363	0.919	0.226	0	A1-4	Psap
Rpl36a.7	9.24e-123	1.14335	0.982	0.33	2.59e-118	L	Rpl36a
Ppig.3	1.3e-161	1.14332	0.986	0.545	3.63e-157	In	Ppig
Rps28.4	1.58e-115	1.14327	1	0.97	4.43e-111	In	Rps28
Rpl5.4	2.88e-140	1.14325	0.998	0.71	8.08e-136	In	Rpl5
Atp5k.1	0	1.14255	0.994	0.743	0	A1-4	Atp5k
Vhl.13	0	1.14233	0.904	0.559	0	E	Vhl
1700092M07Rik.13	0	1.14224	0.921	0.399	0	RS8	1700092M07Rik
Fbxo24.13	0	1.14195	0.83	0.237	0	RS8	Fbxo24
Wbscr28.14	0	1.14152	0.822	0.285	0	E	Wbscr28
4933402P03Rik.13	0	1.14134	0.739	0.183	0	E	4933402P03Rik
Myl12a.5	1.52e-204	1.14128	0.963	0.451	4.25e-200	B	Myl12a
Cnih1.1	0	1.14124	0.884	0.179	0	In	Cnih1
Tmem14c.5	0	1.14119	0.857	0.226	0	B	Tmem14c
Pdilt.16	0	1.14116	0.891	0.409	0	E	Pdilt
Eif1ax.4	3.1e-201	1.14089	0.97	0.315	8.69e-197	In	Eif1ax
Emg1.1	1.38e-299	1.14071	0.991	0.462	3.86e-295	As2	Emg1
Bax.4	8.3e-214	1.14048	0.945	0.276	2.32e-209	In	Bax
Afp.1	0	1.1402	0.884	0.068	0	As2	Afp
Cstl1	0	1.14007	0.591	0.059	0	E	Cstl1
Dnpep.6	7.57e-167	1.13999	0.989	0.579	2.12e-162	P	Dnpep
Polr2k.5	0	1.13994	0.982	0.578	0	Pl	Polr2k
Cox14.7	1.84e-145	1.13984	0.896	0.367	5.15e-141	L	Cox14
Rps18.4	4.17e-140	1.1396	1	0.985	1.17e-135	In	Rps18
Ypel5.2	9.98e-155	1.13944	0.736	0.253	2.8e-150	L	Ypel5
Smc1b.6	1.07e-100	1.13932	0.971	0.859	3.01e-96	Z	Smc1b
Cks2.7	1.8e-154	1.1391	0.954	0.729	5.04e-150	D	Cks2
Rbp4.3	0	1.13858	0.86	0.225	0	B	Rbp4
Rabgap1l.1	9.96e-207	1.13847	0.718	0.18	2.79e-202	L	Rabgap1l
Rab14.3	2.06e-203	1.13823	0.966	0.516	5.77e-199	B	Rab14
Wbp4.6	3.02e-151	1.13798	0.986	0.654	8.45e-147	P	Wbp4
Samd4b.4	9.64e-146	1.13779	0.811	0.333	2.7e-141	L	Samd4b
Tcf3.3	0	1.13775	0.901	0.158	0	A1-4	Tcf3
Rps27rt.4	5.46e-195	1.13766	0.977	0.641	1.53e-190	B	Rps27rt
Sh3bgrl3.5	2.9e-217	1.13748	0.929	0.388	8.12e-213	B	Sh3bgrl3
Wdr89	6.28e-140	1.13742	1	0.61	1.76e-135	As1	Wdr89
Trappc3.6	0	1.13738	0.816	0.258	0	Pl	Trappc3
Mcam	0	1.13732	0.791	0.104	0	As2	Mcam
Stk31.4	4.75e-229	1.13725	0.887	0.425	1.33e-224	Z	Stk31
Apex1.1	0	1.13721	0.981	0.44	0	As2	Apex1
Ndufa4.5	2.27e-202	1.13714	0.979	0.37	6.36e-198	B	Ndufa4
Mmd	0	1.13711	0.972	0.168	0	As1	Mmd
Rest	0	1.13704	0.958	0.172	0	As1	Rest
Polr2e.1	3.39e-287	1.13704	0.991	0.53	9.49e-283	As2	Polr2e
Habp4.14	0	1.13704	0.793	0.296	0	E	Habp4
Tsen34.4	0	1.13697	0.787	0.222	0	Pl	Tsen34
Ankrd11.2	0	1.13696	0.964	0.32	0	As3	Ankrd11
Ly6k.8	3.84e-139	1.13691	0.984	0.621	1.08e-134	P	Ly6k
Cfl1.2	0	1.13681	0.995	0.716	0	A1-4	Cfl1
Cox6a1.2	0	1.13679	1	0.899	0	As3	Cox6a1
Scand1.12	0	1.13676	0.977	0.764	0	E	Scand1
Hyal5.14	0	1.13674	0.874	0.338	0	RS6	Hyal5
Allc.14	0	1.13672	0.965	0.54	0	RS8	Allc
Ilkap.7	3.83e-144	1.1366	0.788	0.289	1.07e-139	L	Ilkap
BC100451.14	0	1.13607	0.943	0.499	0	RS8	BC100451
Kif2b.13	0	1.13606	0.977	0.599	0	RS6	Kif2b
Lrpap1.6	1.98e-118	1.13596	0.883	0.477	5.55e-114	L	Lrpap1
Rpl23.8	1.42e-277	1.13595	1	0.995	3.97e-273	Z	Rpl23
Gmnn	0	1.13591	0.991	0.443	0	As3	Gmnn
Bbx.13	0	1.13567	0.893	0.535	0	E	Bbx
Rnps1.3	0	1.13566	0.948	0.292	0	A1-4	Rnps1
Mrpl23.2	0	1.13564	0.968	0.289	0	As3	Mrpl23
Pcbp1.5	2.16e-194	1.13553	0.989	0.432	6.05e-190	P	Pcbp1
Rps29.3	0	1.13539	1	0.997	0	A1-4	Rps29
Rps12.3	0	1.13529	1	0.92	0	A1-4	Rps12
Fbxo3.3	1.14e-289	1.13519	0.962	0.224	3.18e-285	P	Fbxo3
Rbp4.4	0	1.13493	0.81	0.213	0	Pl	Rbp4
Rps15.2	4.66e-236	1.13488	1	0.92	1.31e-231	As3	Rps15
Cox6b2.9	5.72e-160	1.13478	0.992	0.926	1.6e-155	P	Cox6b2
Gm9999.16	0	1.13464	0.99	0.66	0	E	Gm9999
Gstt4.14	0	1.13431	0.985	0.641	0	RS6	Gstt4
Rps24.8	3.6e-213	1.13425	1	0.99	1.01e-208	Z	Rps24
Rps6.4	1.37e-171	1.13418	1	0.958	3.84e-167	In	Rps6
Gpd2.13	0	1.134	0.939	0.472	0	RS6	Gpd2
Dsg1a.14	0	1.13388	0.629	0.118	0	RS6	Dsg1a
Gapdhs.16	0	1.13356	0.98	0.627	0	E	Gapdhs
BC051628.14	0	1.13326	0.984	0.63	0	RS8	BC051628
Polr2g	5.23e-178	1.13252	0.997	0.385	1.47e-173	As1	Polr2g
Tex30.7	1.97e-134	1.13233	0.997	0.702	5.51e-130	P	Tex30
Slmo2.4	5.42e-130	1.13222	0.847	0.407	1.52e-125	L	Slmo2
Rpl28.4	2.35e-158	1.13215	1	0.962	6.59e-154	In	Rpl28
Rbm3.4	6.29e-217	1.13208	0.959	0.304	1.76e-212	In	Rbm3
Bnip3l.1	1.89e-305	1.13206	0.987	0.477	5.28e-301	As2	Bnip3l
Ropn1.16	0	1.13203	0.994	0.663	0	E	Ropn1
Ssr4.1	0	1.13197	0.85	0.219	0	B	Ssr4
Tmem81.13	0	1.13185	0.741	0.157	0	RS8	Tmem81
Rpl27.5	2.39e-182	1.13149	1	0.893	6.7e-178	B	Rpl27
Cd59a.10	0	1.13143	0.652	0.103	0	E	Cd59a
Ap2m1.5	9.46e-229	1.13138	0.899	0.335	2.65e-224	B	Ap2m1
Cebpz.3	0	1.13137	0.95	0.375	0	A1-4	Cebpz
Ddx39b.4	3.61e-190	1.13096	0.961	0.395	1.01e-185	In	Ddx39b
Pnisr.4	1.69e-130	1.13071	0.873	0.413	4.73e-126	L	Pnisr
Tex19.1.2	0	1.13067	0.958	0.247	0	As3	Tex19.1
Rps7.1	0	1.13061	1	0.996	0	As2	Rps7
Car2	0	1.13059	0.517	0.03	0	E	Car2
Rnaset2b.2	3.52e-305	1.13054	0.896	0.251	9.87e-301	B	Rnaset2b
Srsf6.7	1.47e-207	1.13052	0.919	0.428	4.12e-203	Z	Srsf6
Polr2l.2	0	1.1305	0.967	0.336	0	As3	Polr2l
Npm1	7.02e-161	1.13019	1	0.962	1.97e-156	As1	Npm1
Ssna1.5	3.14e-169	1.13015	0.992	0.598	8.8e-165	P	Ssna1
Ankrd9.13	0	1.12999	0.878	0.343	0	RS8	Ankrd9
Cenpq.3	5.12e-266	1.12975	0.812	0.298	1.43e-261	Z	Cenpq
Rpl23.1	0	1.12972	1	0.995	0	As2	Rpl23
1700011A15Rik.15	0	1.12963	0.981	0.605	0	RS8	1700011A15Rik
Dnajc19.3	0	1.12938	0.925	0.464	0	Pl	Dnajc19
Hccs.5	0	1.12933	0.791	0.204	0	Pl	Hccs
Tmem210.14	0	1.12925	0.968	0.559	0	RS8	Tmem210
Rps2.4	1.8e-119	1.12895	1	0.885	5.04e-115	In	Rps2
Adam6a.14	0	1.12892	0.776	0.173	0	RS8	Adam6a
Spag4.14	0	1.12878	0.971	0.602	0	RS8	Spag4
Cacybp.4	1.85e-174	1.12843	1	0.774	5.18e-170	In	Cacybp
Rbx1	1.07e-137	1.12787	1	0.669	3e-133	As1	Rbx1
Rtn4.5	4e-131	1.12783	0.826	0.366	1.12e-126	L	Rtn4
Snrpe.8	3.2e-197	1.12778	0.99	0.597	8.96e-193	Z	Snrpe
Rbbp7.3	0	1.1277	0.933	0.223	0	A1-4	Rbbp7
Sycp1.3	1.39e-163	1.12742	1	0.699	3.9e-159	In	Sycp1
Spata21.13	0	1.12718	0.963	0.558	0	RS6	Spata21
[truncated: 31,946 more rows]
